# Supplementary material for: The manipulation of cell suspensions from zebrafish intestinal mucosa contributes to understanding enteritis
Source: Front Immunol. 2023 May 12;14:1193977. doi: 10.3389/fimmu.2023.1193977 (PMC10213505; doi:10.3389/fimmu.2023.1193977)
Supplement: Supplementary file 1 [file Table_1.xlsx]

## Sheet: all DEGs
Gene	description	baseMean	log2FoldChange	lfcSE	stat	pvalue	padj
si:	/	ch211-223l2.4	93.2543	1.64407	0.512718	3.20658	0.00134322
camsap3	calmodulin regulated spectrin-associated protein family member 3	1344.91	-0.52519	0.184758	-2.84259	0.00447491	0.049977
arl4d	ADP-ribosylation factor-like 4D	16.9359	-3.66308	1.28827	-2.84342	0.00446326	0.0498738
LOC101882757	integrin alpha-X-like	26.1053	2.72038	0.956519	2.84404	0.00445448	0.0498026
tgm2l	transglutaminase 2 like	51.3736	1.33553	0.469357	2.84544	0.00443496	0.0496112
polr3glb	polymerase (RNA) III (DNA directed) polypeptide G like b	172.333	0.785447	0.275953	2.84631	0.00442296	0.0495037
LOC101882249	calcium/calmodulin-dependent protein kinase kinase 2-like	53.3941	1.29081	0.453393	2.84701	0.0044132	0.0494211
si:dkey-239n17.4	si:dkey-239n17.4	191.575	1.53928	0.540471	2.84804	0.00439895	0.0492883
si:ch73-51i5.2	si:ch73-51i5.2	6.56563	-4.31867	1.51606	-2.84861	0.00439105	0.0492263
mlf2	myeloid leukemia factor 2	383.771	0.711479	0.249731	2.84899	0.00438589	0.0491952
pink1	PTEN induced kinase 1	704.883	-0.511111	0.179357	-2.84968	0.00437634	0.0491146
brd1b	bromodomain containing 1b	558.654	0.71667	0.251391	2.85082	0.00436068	0.0489655
lpar5b	lysophosphatidic acid receptor 5b	407.831	1.10035	0.385973	2.85085	0.00436026	0.0489655
si:dkey-24p1.1	si:dkey-24p1.1	54.6069	2.51665	0.882742	2.85094	0.00435899	0.0489655
mmp25b	matrix metallopeptidase 25b	33.2215	1.5369	0.538972	2.85154	0.0043508	0.048934
zgc:101810	zgc:101810	65.4767	1.85796	0.651431	2.85213	0.00434278	0.0488705
phactr2	phosphatase and actin regulator 2	271.88	1.27997	0.4487	2.85261	0.00433623	0.0488233
olfml3a	olfactomedin-like 3a	4.73731	-5.73763	2.01124	-2.85279	0.00433378	0.0488222
arfip2a	ADP-ribosylation factor interacting protein 2a	75.2868	1.19821	0.419838	2.85398	0.00431758	0.0486662
slc7a7	solute carrier family 7 member 7	426.566	1.42862	0.500322	2.8554	0.00429827	0.0484749
adam19b	ADAM metallopeptidase domain 19b	29.7926	1.6136	0.564668	2.85761	0.00426841	0.0481644
ltb4r2a	leukotriene B4 receptor 2a	84.3752	-1.08022	0.37792	-2.85834	0.00425862	0.0480802
tmem200a	transmembrane protein 200A	6.6808	-5.23412	1.83105	-2.85853	0.00425603	0.0480771
gja5a	gap junction protein alpha 5a	7.25274	-5.36073	1.87511	-2.85888	0.00425137	0.0480507
pbx1b	pre-B-cell leukemia homeobox 1b	14.8635	-3.66047	1.27948	-2.8609	0.00422439	0.0477719
pde5aa	phosphodiesterase 5A cGMP-specific a	45.9401	1.26459	0.441954	2.86136	0.00421823	0.0477283
pde1a	phosphodiesterase 1A calmodulin-dependent	4.63294	-5.70142	1.99245	-2.86152	0.00421617	0.0477283
pard6b	par-6 partitioning defective 6 homolog beta (C. elegans)	419.52	-0.800955	0.279877	-2.86182	0.00421221	0.0477123
notch1a	notch receptor 1a	517.639	1.10518	0.386137	2.86214	0.00420795	0.04769
zmp:0000000660	zmp:0000000660	296.848	-0.708794	0.247528	-2.86349	0.00419	0.0475126
pld1a	phospholipase D1a	2493.08	-0.552628	0.192887	-2.86504	0.00416961	0.0473074
atf5b	activating transcription factor 5b	938.964	-0.711102	0.248033	-2.86696	0.00414438	0.0470469
si:ch211-250n8.1	si:ch211-250n8.1	59.5737	1.243	0.43338	2.86815	0.00412886	0.0468964
slc17a9b	solute carrier family 17 member 9b	419.087	0.613505	0.213814	2.86935	0.00411322	0.0467444
LOC100002406	thymic stromal cotransporter homolog	79.4636	1.90375	0.662485	2.87365	0.00405761	0.0461377
mcl1a	MCL1 apoptosis regulator BCL2 family member a	8637.14	0.540683	0.188136	2.8739	0.00405436	0.0461262
LOC108180355	uncharacterized LOC108180355	26.9291	2.86126	0.99508	2.87541	0.00403506	0.0459318
ppp1r14aa	protein phosphatase 1 regulatory (inhibitor) subunit 14Aa	30.8453	-2.39256	0.830343	-2.88142	0.00395889	0.0450896
hprt1	hypoxanthine phosphoribosyltransferase 1	128.713	1.88107	0.652815	2.88147	0.00395823	0.0450896
si:dkey-78k11.9	si:dkey-78k11.9	204.597	1.90258	0.660194	2.88185	0.00395345	0.0450772
pank2	pantothenate kinase 2	546.081	0.782177	0.271247	2.88363	0.0039312	0.0448482
mafgb	v-maf avian musculoaponeurotic fibrosarcoma oncogene homolog Gb	60.5966	1.87709	0.65092	2.88375	0.00392973	0.0448482
ppfibp1a	PPFIA binding protein 1a	45.7627	-1.56979	0.544211	-2.88453	0.00392001	0.0447698
clcn2b	chloride channel voltage-sensitive 2b	391.494	-0.947365	0.328407	-2.88473	0.00391748	0.0447656
rcan2	regulator of calcineurin 2	36.8234	-2.69606	0.934396	-2.88534	0.00390985	0.0447032
si:ch211-15e22.3	si:ch211-15e22.3	28.0055	2.69036	0.931699	2.88758	0.00388213	0.0444107
si:dkey-27h10.2	si:dkey-27h10.2	60.1058	2.73189	0.944605	2.8921	0.00382681	0.0438021
mms19	MMS19 homolog cytosolic iron-sulfur assembly component	711.421	0.73034	0.252463	2.89286	0.00381749	0.0437196
LOC110439157	uncharacterized LOC110439157	13.8579	-3.12509	1.07974	-2.8943	0.00380006	0.043544
cpxm1b	carboxypeptidase X (M14 family) member 1b	10.7895	-2.92657	1.01099	-2.89475	0.00379459	0.0435055
sorl1	sortilin-related receptor L(DLR class) A repeats containing	1220.91	0.74471	0.257115	2.89641	0.00377453	0.0432994
si:dkey-9i23.16	si:dkey-9i23.16	15.7777	-4.07995	1.40815	-2.89739	0.0037628	0.0431888
zgc:91944	zgc:91944	40.6114	-1.94492	0.670854	-2.89917	0.00374151	0.0429682
si:ch73-61d6.3	si:ch73-61d6.3	2163.27	-0.791778	0.273021	-2.90006	0.00373093	0.0428705
capn2b	calpain 2 (m/II) large subunit b	985.685	0.77833	0.268377	2.90014	0.00372997	0.0428705
atp6ap1lb	ATPase H+ transporting accessory protein 1 like b	5.45482	-5.94182	2.04818	-2.90103	0.00371935	0.0427849
rac1b	Rac family small GTPase 1b	949.244	-0.680196	0.234445	-2.9013	0.00371615	0.0427719
adgrg3	adhesion G protein-coupled receptor G3	187.884	1.83372	0.632016	2.90138	0.00371527	0.0427719
itcha	itchy E3 ubiquitin protein ligase a	318.368	-0.683564	0.235504	-2.90255	0.00370134	0.0426488
si:ch73-138n13.1	si:ch73-138n13.1	2005.68	-0.583528	0.200882	-2.90483	0.00367451	0.0423633
crb3b	crumbs homolog 3b	145.589	0.784629	0.270083	2.90514	0.00367088	0.042345
myo9ab	myosin IXAb	155.193	0.966775	0.332729	2.90559	0.00366557	0.0423073
si:dkey-3k24.5	si:dkey-3k24.5	342.772	0.793014	0.272911	2.90576	0.00366365	0.0423073
klhl6	kelch-like family member 6	250.684	1.809	0.622553	2.90577	0.00366347	0.0423073
nsd1b	nuclear receptor binding SET domain protein 1b	90.311	-0.967586	0.332862	-2.90686	0.00365072	0.0422064
atoh8	atonal bHLH transcription factor 8	32.2038	-2.58473	0.888197	-2.91009	0.00361327	0.0417969
bmp1b	bone morphogenetic protein 1b	5.25415	-5.88626	2.02058	-2.91315	0.003578	0.041412
nmur1b	neuromedin U receptor 1b	5.37702	-5.92009	2.0321	-2.91328	0.00357649	0.041412
si:ch211-94l19.4	si:ch211-94l19.4	5147.61	-0.77362	0.265545	-2.91333	0.00357602	0.041412
si:dkey-151g10.3	si:dkey-151g10.3	144.262	0.898888	0.308284	2.91578	0.00354802	0.041134
arl11	ADP-ribosylation factor-like 11	59.9022	2.02665	0.694807	2.91686	0.00353579	0.0410152
sftpba	surfactant protein Ba	96.2715	1.95631	0.670447	2.91791	0.00352386	0.0408997
clocka	clock circadian regulator a	1453.91	-0.657437	0.225287	-2.91822	0.00352038	0.0408822
si:dkeyp-19e1.3	si:dkeyp-19e1.3	37.2714	2.33277	0.799302	2.9185	0.00351716	0.0408677
arhgef9b	Cdc42 guanine nucleotide exchange factor (GEF) 9b	7.35348	-4.49092	1.53765	-2.92064	0.00349319	0.040612
lcp2a	lymphocyte cytosolic protein 2a	1503.15	1.28662	0.440503	2.92081	0.00349126	0.040612
zeb1a	zinc finger E-box binding homeobox 1a	129.859	1.72111	0.589239	2.92089	0.0034903	0.040612
LOC101883122	ATP-binding cassette sub-family A member 1-like	2241.73	-0.835099	0.285901	-2.92094	0.00348976	0.040612
meis2a	Meis homeobox 2a	158.872	-1.74507	0.597196	-2.9221	0.00347679	0.0405123
itga9	integrin alpha 9	47.7	-1.40044	0.47918	-2.92257	0.00347155	0.0404741
LOC110437860	nuclear body protein SP140-like	48.9472	1.64776	0.563796	2.92262	0.00347104	0.0404741
si:dkey-73n10.1	si:dkey-73n10.1	288.594	0.863876	0.295566	2.92279	0.00346913	0.0404741
rgs17	regulator of G protein signaling 17	97.7405	0.97966	0.334956	2.92474	0.00344743	0.0402608
nck2a	NCK adaptor protein 2a	644.185	-0.613316	0.209569	-2.92657	0.00342728	0.0400481
slc45a4	solute carrier family 45 member 4	520.269	0.848789	0.289906	2.92781	0.00341356	0.0399103
kctd1	potassium channel tetramerization domain containing 1	27.2113	-2.81417	0.960984	-2.92842	0.00340685	0.0398544
rusc1	RUN and SH3 domain containing 1	91.2928	1.8531	0.632546	2.92959	0.00339405	0.039727
arpc5la	actin related protein 2/3 complex subunit 5-like a	691.92	-0.588187	0.200761	-2.92978	0.00339198	0.0397252
znf521	zinc finger protein 521	27.1445	-2.88119	0.983354	-2.92996	0.00339002	0.0397248
arhgef1b	Rho guanine nucleotide exchange factor (GEF) 1b	2833.32	0.741812	0.252999	2.93208	0.00336703	0.0394778
LOC100329480	tripartite motif-containing protein 14-like	28.2707	1.70571	0.581672	2.93242	0.00336331	0.0394565
LOC108181636	uncharacterized LOC108181636	41.4437	2.25698	0.76952	2.93298	0.0033573	0.0394083
LOC101885964	/	29.2053	2.57681	0.878477	2.93327	0.00335409	0.0393929
pak2a	p21 protein (Cdc42/Rac)-activated kinase 2a	1761.03	0.426972	0.145453	2.93546	0.0033305	0.0391381
uhrf1bp1l	UHRF1 binding protein 1-like	3172.25	-0.497253	0.169351	-2.93624	0.00332221	0.0390628
ramp2	receptor (G protein-coupled) activity modifying protein 2	62.8451	-1.90363	0.647427	-2.94031	0.00327885	0.0385749
elf2b	E74-like factor 2b (ets domain transcription factor)	123.275	-1.18152	0.401527	-2.94256	0.00325511	0.0383174
si:ch211-130m23.3	si:ch211-130m23.3	6.74545	-5.25496	1.7851	-2.94379	0.00324217	0.0381868
clmpb	CXADR-like membrane protein b	11.2554	-6.98345	2.37048	-2.94601	0.00321902	0.0379357
fmn1	formin 1	180.833	1.02364	0.3474	2.94659	0.00321297	0.037886
myo6a	myosin VIa	9213.11	-0.575119	0.195161	-2.9469	0.0032098	0.0378701
LOC101883913	uncharacterized LOC101883913	25.7794	2.65014	0.898537	2.94939	0.00318404	0.0375876
si:dkey-166c18.1	si:dkey-166c18.1	818.903	-0.658901	0.22315	-2.95273	0.00314976	0.0372042
ccl35.1	chemokine (C-C motif) ligand 35 duplicate 1	348.501	1.02204	0.346105	2.95296	0.00314743	0.0371979
bpifcl	BPI fold containing family C like	340.898	1.14968	0.389254	2.95355	0.00314144	0.0371482
bfsp2	beaded filament structural protein 2 phakinin	63.1114	2.06383	0.698717	2.95373	0.00313954	0.037147
si:busm1-104n07.3	si:busm1-104n07.3	66.2049	1.72549	0.584161	2.95378	0.00313904	0.037147
fam78ab	family with sequence similarity 78 member Ab	150.405	1.9676	0.666106	2.95389	0.003138	0.037147
crfb15	cytokine receptor family member B15	192.188	1.08865	0.368539	2.95397	0.00313713	0.037147
gpd1a	glycerol-3-phosphate dehydrogenase 1a	139.479	1.52565	0.516286	2.95506	0.00312611	0.0370728
si:ch211-193e13.5	si:ch211-193e13.5	66.5897	1.7009	0.575504	2.95549	0.00312173	0.0370421
si:dkey-102c8.2	si:dkey-102c8.2	158.659	1.56372	0.529049	2.95571	0.00311948	0.0370367
gnai2b	guanine nucleotide binding protein (G protein) alpha inhibiting activity polypeptide 2b	784.336	1.36021	0.460135	2.9561	0.00311557	0.0370115
LOC101886356	uncharacterized LOC101886356	164.52	1.56832	0.530244	2.95773	0.00309916	0.0368377
myd88	MYD88 innate immune signal transduction adaptor	372.368	0.74009	0.250198	2.95801	0.00309629	0.0368247
si:dkeyp-113d7.10	si:dkeyp-113d7.10	180.163	0.970276	0.32794	2.9587	0.0030894	0.0367639
znf292a	zinc finger protein 292a	196.473	0.985972	0.333178	2.9593	0.00308342	0.0367138
madd	MAP-kinase activating death domain	194.314	0.984511	0.332674	2.95939	0.0030825	0.0367138
ip6k2a	inositol hexakisphosphate kinase 2a	976.483	0.698974	0.236165	2.95968	0.00307958	0.0367102
ecm2	extracellular matrix protein 2 female organ and adipocyte specific	14.2345	-3.59379	1.21346	-2.96161	0.00306031	0.0365016
adcy2b	adenylate cyclase 2b (brain)	25.2387	-2.13309	0.719701	-2.96386	0.0030381	0.0362575
zmp:0000000652	zmp:0000000652	169.759	0.851865	0.287229	2.9658	0.00301893	0.0360496
si:ch211-163l21.8	si:ch211-163l21.8	350.776	0.75859	0.255765	2.96597	0.00301733	0.0360496
nrip2	nuclear receptor interacting protein 2	188.54	1.86478	0.628637	2.96639	0.00301315	0.0360221
gulp1a	GULP PTB domain containing engulfment adaptor 1a	9.21218	-4.23719	1.42792	-2.96739	0.00300343	0.0359267
col15a1a	collagen type XV alpha 1a	46.9987	-1.85488	0.624846	-2.96854	0.00299214	0.0358123
zmp:0000000755	zmp:0000000755	33.0294	-1.79828	0.605564	-2.9696	0.00298189	0.0357102
LOC100003291	ras association domain-containing protein 8-like	14.1879	-2.72319	0.916597	-2.97098	0.00296854	0.0355709
ptpn9a	protein tyrosine phosphatase non-receptor type 9 a	227.191	-0.679282	0.228631	-2.97109	0.00296743	0.0355709
rbm38	RNA binding motif protein 38	165.313	0.929433	0.31278	2.97152	0.00296326	0.0355488
mmrn2a	multimerin 2a	7.02938	-5.307	1.78515	-2.97285	0.00295045	0.0354157
im:7142702	im:7142702	356.602	2.09982	0.706235	2.97326	0.00294652	0.035389
si:ch211-57n23.1	si:ch211-57n23.1	102.625	-1.52004	0.511134	-2.97385	0.00294086	0.0353416
agr2	anterior gradient 2	5020.32	0.78709	0.264338	2.9776	0.00290519	0.0349332
LOC101885512	apoptosis facilitator Bcl-2-like protein 14	466.447	-0.803879	0.269854	-2.97895	0.00289242	0.0347998
pgfb	placental growth factor b	19.2735	-2.7337	0.916465	-2.98287	0.00285557	0.0343765
si:dkeyp-69b9.6	si:dkeyp-69b9.6	263.859	1.4987	0.502347	2.98341	0.0028506	0.0343365
LOC564307	gap junction gamma-1 protein-like	6.62258	-5.22759	1.7519	-2.98395	0.00284553	0.0342954
si:dkey-83h2.5	si:dkey-83h2.5	155.677	1.11622	0.373865	2.98562	0.00283005	0.0341287
sik1	salt-inducible kinase 1	593.175	1.35711	0.454508	2.98589	0.00282757	0.0341187
kcne4	potassium voltage-gated channel Isk-related family member 4	13.7606	-3.18528	1.06657	-2.98646	0.00282228	0.0340747
baiap2l1b	BAI1-associated protein 2-like 1b	517.05	-0.687612	0.230196	-2.98707	0.00281667	0.0340268
LOC103909924	NAD(P)(+)--arginine ADP-ribosyltransferase 2-like	64.9582	2.0217	0.676652	2.9878	0.00280989	0.0339647
tmed8	transmembrane p24 trafficking protein 8	603.708	0.606259	0.202872	2.98838	0.00280458	0.0339203
vav3b	vav 3 guanine nucleotide exchange factor b	93.9754	2.04723	0.685038	2.9885	0.00280354	0.0339203
cdon	cell adhesion associated oncogene regulated	267.194	-1.04343	0.349124	-2.98871	0.00280155	0.0339203
LOC103909543	uncharacterized LOC103909543	205.418	1.96297	0.656126	2.99176	0.00277371	0.0336059
si:ch211-135f11.4	si:ch211-135f11.4	99.0922	2.02397	0.676453	2.99203	0.0027713	0.0335963
slc39a6	solute carrier family 39 member 6	334.566	0.948372	0.316935	2.99232	0.00276865	0.0335838
zak	sterile alpha motif and leucine zipper containing kinase AZK	264.657	-0.71189	0.237756	-2.9942	0.00275162	0.0333968
ovol1	ovo-like zinc finger 1	304.631	-0.71618	0.239117	-2.9951	0.00274355	0.0333184
ptgs2b	prostaglandin-endoperoxide synthase 2b	213.083	0.865555	0.288851	2.99655	0.00273054	0.0331799
rasa2	RAS p21 protein activator 2	298.083	1.381	0.460805	2.99694	0.00272709	0.0331574
gpr55a	G protein-coupled receptor 55a	117.223	1.35184	0.450933	2.99787	0.00271874	0.0330754
eef2l2	eukaryotic translation elongation factor 2 like 2	77.1427	-1.58082	0.526642	-3.0017	0.00268473	0.0326808
papolg	poly(A) polymerase gamma	899.277	0.639939	0.213113	3.00282	0.00267494	0.0325807
slc7a10a	solute carrier family 7 (neutral amino acid transporter light chain asc system) member 10a	301.081	0.799617	0.266279	3.00293	0.00267395	0.0325807
ppef2a	protein phosphatase with EF-hand domain 2a	33.4819	1.8247	0.607536	3.00345	0.00266939	0.0325515
eif4g3a	eukaryotic translation initiation factor 4 gamma 3a	284.26	-0.86523	0.288026	-3.004	0.00266452	0.0325112
asip2b	agouti signaling protein nonagouti homolog (mouse) 2b	6.1112	-5.09585	1.69623	-3.00423	0.00266256	0.0325065
setbp1	SET binding protein 1	675.589	1.3673	0.455037	3.00481	0.00265744	0.0324631
itpkb	inositol-trisphosphate 3-kinase B	147.97	1.33762	0.444977	3.00605	0.00264669	0.0323509
nt5c2a	5'-nucleotidase cytosolic IIa	1281.95	0.597551	0.198602	3.00878	0.00262296	0.0320797
vsg1	/	34.6286	-4.18757	1.38965	-3.0134	0.00258337	0.0316143
smarca1	SWI/SNF related matrix associated actin dependent regulator of chromatin subfamily a member 1	479.252	0.822435	0.272924	3.01343	0.00258317	0.0316143
arhgef40	Rho guanine nucleotide exchange factor (GEF) 40	11.4195	-2.98428	0.990065	-3.01423	0.00257635	0.0315657
dlg5b.1	discs large homolog 5b (Drosophila) tandem duplicate 1	358.732	-0.896269	0.297344	-3.01425	0.00257617	0.0315657
cpamd8	C3 and PZP-like alpha-2-macroglobulin domain containing 8	6.74004	-5.23972	1.7381	-3.01463	0.00257296	0.0315614
zgc:55582	zgc:55582	1476.01	0.701277	0.232614	3.01477	0.00257171	0.0315614
sept7b	septin 7b	2915.38	0.50953	0.168972	3.01547	0.00256583	0.0315113
LOC101883396	artemin-like	7.5883	-4.47889	1.48409	-3.01794	0.00254495	0.0312735
LOC101886193	uncharacterized LOC101886193	86.3063	1.40401	0.465151	3.0184	0.00254112	0.0312449
abhd6a	abhydrolase domain containing 6a	756.783	-0.893675	0.296039	-3.01878	0.00253797	0.0312247
si:zfos-364h11.1	si:zfos-364h11.1	864.322	-0.566843	0.18775	-3.01914	0.00253494	0.0312059
b3gnt3	UDP-GlcNAc:betaGal beta-1 3-N-acetylglucosaminyltransferase 3	384.229	0.884289	0.292866	3.01943	0.00253247	0.0311941
spata22	spermatogenesis associated 22	17.4468	-2.84666	0.942611	-3.01998	0.00252793	0.0311567
mfsd6b	major facilitator superfamily domain containing 6b	447.915	0.910008	0.301322	3.02005	0.00252734	0.0311567
kdm6bb	lysine (K)-specific demethylase 6B b	1079.54	1.42547	0.471995	3.02009	0.00252702	0.0311567
pdlim3b	PDZ and LIM domain 3b	18.272	-3.62133	1.19882	-3.02075	0.00252152	0.0311333
pfkla	phosphofructokinase liver a	2223.43	-0.679479	0.224884	-3.02146	0.00251557	0.0310784
arhgap20b	Rho GTPase activating protein 20b	21.6531	-1.98182	0.655886	-3.02159	0.00251447	0.0310784
clic4	chloride intracellular channel 4	742.223	-0.576884	0.190878	-3.02226	0.00250891	0.0310332
mctp1b	multiple C2 domains transmembrane 1b	114.445	1.87874	0.621576	3.02255	0.00250653	0.0310223
spic	Spi-C transcription factor (Spi-1/PU.1 related)	107.12	1.04788	0.346652	3.02286	0.002504	0.0310095
LOC101883900	olfactomedin-4-like	32.5588	2.80298	0.926888	3.02408	0.00249393	0.0309033
fabp2	fatty acid binding protein 2 intestinal	2971.1	-0.66126	0.218635	-3.02449	0.0024905	0.0308793
zgc:158463	zgc:158463	10410.6	-1.1865	0.392168	-3.02549	0.00248234	0.0307965
LOC101882826	complement component C1q receptor	47.6535	-2.32751	0.769273	-3.02559	0.00248146	0.0307965
si:ch211-25d12.7	si:ch211-25d12.7	113.326	1.87425	0.6193	3.02639	0.00247491	0.0307411
traf3ip2l	TRAF3 interacting protein 2-like	649.931	0.958974	0.31684	3.02669	0.00247251	0.0307298
syngr1b	synaptogyrin 1b	7.28782	4.39924	1.4529	3.0279	0.00246259	0.0306248
qsox1	quiescin Q6 sulfhydryl oxidase 1	362.061	1.05489	0.348329	3.02843	0.00245824	0.0305891
ano1	anoctamin 1 calcium activated chloride channel	20.2176	-2.76791	0.91386	-3.02881	0.00245516	0.0305692
dicp1.1	diverse immunoglobulin domain-containing protein 1.1	26.7784	2.58098	0.852005	3.0293	0.00245122	0.0305385
bbs12	Bardet-Biedl syndrome 12	59.5092	1.98763	0.655939	3.03021	0.00244386	0.0304652
filip1l	filamin A interacting protein 1-like	113.541	-1.76145	0.580868	-3.03245	0.00242578	0.0302579
tns2a	tensin 2a	26.3059	-2.76294	0.910974	-3.03295	0.00242177	0.0302262
slc5a6a	solute carrier family 5 member 6a	513.619	-1.08064	0.356205	-3.03375	0.00241537	0.0301644
LOC793750	P2Y purinoceptor 14-like	49.8307	1.8424	0.606918	3.03566	0.00240008	0.0299916
zgc:152774	zgc:152774	1539.4	0.903405	0.297433	3.03734	0.00238677	0.0298432
avpr1aa	arginine vasopressin receptor 1Aa	14.755	-3.27338	1.07723	-3.03869	0.00237611	0.0297279
arl6ip5b	ADP-ribosylation factor-like 6 interacting protein 5b	416.631	0.779169	0.256268	3.04045	0.00236227	0.0295726
cxcr3.1	chemokine (C-X-C motif) receptor 3 tandem duplicate 1	205.359	2.13208	0.701071	3.04117	0.00235661	0.0295196
abcc9	ATP-binding cassette sub-family C (CFTR/MRP) member 9	54.6696	-2.73774	0.899998	-3.04194	0.0023506	0.0294622
otud1	OTU deubiquitinase 1	32.2829	-1.69269	0.556289	-3.04282	0.00234372	0.0293938
LOC103911752	uncharacterized LOC103911752	114.726	1.74648	0.573769	3.04387	0.00233559	0.0293095
prkacbb	protein kinase cAMP-dependent catalytic beta b	610.655	0.67673	0.222157	3.04618	0.00231771	0.0291028
llgl2	lethal giant larvae homolog 2 (Drosophila)	3012.33	-0.648496	0.212867	-3.04648	0.00231536	0.0290909
lamc1	laminin gamma 1	1129.78	-0.948246	0.311108	-3.04797	0.00230395	0.0289651
si:ch211-241b2.5	si:ch211-241b2.5	338.416	1.00713	0.330275	3.04937	0.00229319	0.0288473
slc12a8	solute carrier family 12 member 8	216.461	1.00715	0.330224	3.04991	0.00228911	0.0288136
ccnd2b	cyclin D2 b	112.744	1.52495	0.49986	3.05075	0.0022827	0.0287504
moxd1	monooxygenase DBH-like 1	108.753	1.3868	0.454565	3.05083	0.0022821	0.0287504
sned1	sushi nidogen and EGF-like domains 1	7.90018	-4.54498	1.4893	-3.05175	0.00227514	0.0286901
rem1	RAS (RAD and GEM)-like GTP-binding 1	44.5613	-2.344	0.767434	-3.05433	0.0022556	0.028461
bscl2l	Bernardinelli-Seip congenital lipodystrophy 2 like	14.4708	-4.30212	1.40794	-3.05561	0.00224602	0.0283573
hhex	hematopoietically expressed homeobox	14.7239	-3.22843	1.05631	-3.05632	0.00224075	0.0283082
loxl2b	lysyl oxidase-like 2b	66.9203	-2.11505	0.692014	-3.05637	0.00224033	0.0283082
arrdc2	arrestin domain containing 2	2933.21	0.878746	0.28743	3.05725	0.00223377	0.0282545
foxred1	FAD-dependent oxidoreductase domain containing 1	1440.56	-0.758358	0.248044	-3.05735	0.00223304	0.0282545
ero1b	endoplasmic reticulum oxidoreductase beta	534.455	0.860368	0.281379	3.05768	0.00223057	0.0282485
letmd1	LETM1 domain containing 1	65.3368	-1.42055	0.464231	-3.06002	0.00221324	0.0280462
gramd2aa	GRAM domain containing 2Aa	140.08	1.67239	0.546156	3.0621	0.00219788	0.0278685
sipa1l2	signal induced proliferation associated 1 like 2	209.092	-1.1535	0.376321	-3.06521	0.0021752	0.0275978
il12bb	interleukin 12B b	162.192	1.13299	0.369308	3.06786	0.00215596	0.0273705
psap	prosaposin	23389	0.633654	0.206525	3.06817	0.00215373	0.027359
grin3ba	glutamate receptor ionotropic N-methyl-D-aspartate 3Ba	18.2883	-3.79989	1.23827	-3.06871	0.00214984	0.0273263
tmem125b	transmembrane protein 125b	511.281	-0.635979	0.207122	-3.07055	0.00213661	0.0271749
sobpb	sine oculis binding protein homolog (Drosophila) b	40.6197	-2.00621	0.652989	-3.07235	0.00212378	0.0270283
tnnt3b	troponin T type 3b (skeletal fast)	23.6651	-6.22261	2.02332	-3.07545	0.00210186	0.0267657
meox1	mesenchyme homeobox 1	11.3677	-4.44813	1.4462	-3.07572	0.00209992	0.0267575
zgc:112175	/	703.354	-0.584809	0.190136	-3.07574	0.00209983	0.0267575
dicp3.3	diverse immunoglobulin domain-containing protein 3.3	193.561	2.11719	0.688183	3.07649	0.00209456	0.026722
fmnl3	formin-like 3	725.701	0.95722	0.311102	3.07687	0.00209189	0.0267045
zgc:110699	zgc:110699	10.9868	-2.9484	0.958118	-3.07728	0.00208898	0.0266838
si:dkeyp-85e10.2	si:dkeyp-85e10.2	177.731	2.55593	0.830542	3.07742	0.00208802	0.0266838
si:ch211-112c15.8	si:ch211-112c15.8	76.1246	1.88956	0.613737	3.07878	0.00207852	0.026583
cicb	capicua transcriptional repressor b	1033.06	0.627404	0.203769	3.079	0.00207696	0.0265794
si:dkey-30e9.7	si:dkey-30e9.7	6.9818	-5.3017	1.72184	-3.07908	0.00207638	0.0265794
ppp1r7	protein phosphatase 1 regulatory (inhibitor) subunit 7	2996.92	-0.649235	0.210853	-3.07909	0.00207633	0.0265794
ddb2	damage-specific DNA binding protein 2	57.559	2.33954	0.759734	3.07942	0.00207405	0.0265794
ppm1j	protein phosphatase Mg2+/Mn2+ dependent 1J	63.5806	1.74938	0.568047	3.07964	0.00207247	0.0265794
si:ch211-188c18.1	si:ch211-188c18.1	10.4396	2.98242	0.968376	3.07981	0.00207131	0.0265794
cdc42bpaa	CDC42 binding protein kinase alpha (DMPK-like) a	106.573	-1.17822	0.382446	-3.08075	0.00206483	0.0265226
b4galt1l	DP-Gal:betaGlcNAc beta 1 4- galactosyltransferase polypeptide 1 like	2304.61	-0.64294	0.208598	-3.0822	0.00205479	0.02641
mfap4	microfibril associated protein 4	198.958	1.24749	0.404697	3.08253	0.00205248	0.0263967
slc43a1b	solute carrier family 43 member 1b	12.8606	-3.01623	0.978148	-3.08361	0.00204503	0.0263173
si:dkey-85k7.10	si:dkey-85k7.10	240.08	1.33985	0.434459	3.08395	0.00204273	0.026304
si:dkey-37f18.2	si:dkey-37f18.2	113.641	2.03537	0.659941	3.08417	0.00204123	0.026301
LOC110438226	uncharacterized LOC110438226	57.2615	1.61701	0.524025	3.08575	0.00203038	0.0261775
il17a/f1	interleukin 17a/f1	26.2549	2.82718	0.916154	3.08592	0.00202924	0.0261775
fam49ba	family with sequence similarity 49 member Ba	1500.14	0.636509	0.206261	3.08595	0.00202906	0.0261775
kmt2a	lysine (K)-specific methyltransferase 2A	2256.03	1.05001	0.340134	3.08705	0.0020215	0.0261118
st3gal8	ST3 beta-galactoside alpha-2 3-sialyltransferase 8	90.1757	1.364	0.441794	3.08742	0.002019	0.0260958
si:dkey-262k9.4	si:dkey-262k9.4	555.278	1.60193	0.518742	3.0881	0.0020144	0.0260525
pip4k2cb	phosphatidylinositol-5-phosphate 4-kinase type II gamma b	49.8383	1.9518	0.631966	3.08846	0.00201195	0.0260372
triobpa	TRIO and F-actin binding protein a	120.759	1.08641	0.351485	3.0909	0.00199552	0.0258407
trim33l	tripartite motif containing 33 like	266.788	1.625	0.52568	3.09122	0.00199333	0.0258285
hoxa4a	homeobox A4a	31.7798	-2.08156	0.673334	-3.09142	0.00199202	0.0258276
zgc:158412	zgc:158412	110.395	1.17426	0.379546	3.09385	0.00197578	0.0256331
LOC101884413	CD209 antigen-like protein C	49.0252	2.17449	0.702654	3.09469	0.00197021	0.025577
taok1b	TAO kinase 1b	1050.12	-0.745567	0.240827	-3.09587	0.00196239	0.0254914
tlr22	toll-like receptor 22	139.375	1.54654	0.499403	3.09678	0.00195634	0.0254287
zgc:152891	zgc:152891	69.2227	1.59732	0.515793	3.09683	0.00195602	0.0254287
limch1a	LIM and calponin homology domains 1a	8.65848	-4.12524	1.33202	-3.09698	0.00195504	0.0254287
wdfy4	WDFY family member 4	1248.16	0.621109	0.200465	3.09834	0.00194607	0.025343
mrc1a	mannose receptor C type 1a	29.5157	-2.23549	0.721432	-3.09868	0.00194384	0.0253299
sdhc	succinate dehydrogenase complex subunit C integral membrane protein	359.697	-1.35423	0.436832	-3.10012	0.00193443	0.0252231
serpinh2	serine (or cysteine) peptidase inhibitor clade H member 2	15.1248	-3.50204	1.12954	-3.10042	0.00193248	0.0252135
slc12a9	solute carrier family 12 member 9	246.539	1.35542	0.436764	3.10334	0.00191351	0.0249819
tpm1	tropomyosin 1 (alpha)	3120.47	-0.831029	0.267728	-3.10401	0.00190918	0.024941
tspan18a	tetraspanin 18a	28.8512	-3.24984	1.04691	-3.10422	0.00190783	0.0249391
cdh6	cadherin 6	31.7927	-2.39144	0.770154	-3.10514	0.00190189	0.0248772
fam110a	family with sequence similarity 110 member A	661.317	-0.735157	0.236752	-3.10519	0.0019016	0.0248772
lipf	lipase gastric	1640.38	0.850678	0.273927	3.10549	0.00189963	0.0248772
lmo7b	LIM domain 7b	247.519	1.49468	0.481165	3.10637	0.00189399	0.0248209
LOC101885129	uncharacterized LOC101885129	14.6359	3.71169	1.19355	3.10979	0.00187219	0.0245507
tmem176l.4	transmembrane protein 176l.4	802.748	1.06009	0.340871	3.10994	0.00187125	0.0245507
dock9b	dedicator of cytokinesis 9b	492.296	-0.809428	0.26002	-3.11294	0.00185232	0.0243209
magi3a	membrane associated guanylate kinase WW and PDZ domain containing 3a	1169.89	-0.584506	0.187723	-3.11366	0.00184781	0.0242772
LOC101885004	uncharacterized LOC101885004	92.7398	1.59476	0.511394	3.11846	0.00181801	0.0239007
si:dkey-182i3.11	si:dkey-182i3.11	150.257	2.32184	0.744454	3.11886	0.00181554	0.0238835
fgfbp1b	fibroblast growth factor binding protein 1b	126.501	3.34372	1.07166	3.12015	0.00180761	0.0237943
zgc:113531	zgc:113531	22.431	-3.75193	1.20247	-3.12018	0.00180738	0.0237943
bend4	BEN domain containing 4	11.4462	4.02965	1.29142	3.12033	0.00180649	0.0237943
si:ch1073-184j22.1	si:ch1073-184j22.1	28.2855	-2.66399	0.853672	-3.12063	0.00180466	0.0237943
mylka	myosin light chain kinase a	175.267	-1.71123	0.548246	-3.12128	0.00180066	0.0237632
angptl2b	angiopoietin-like 2b	20.3552	-3.29492	1.05543	-3.12188	0.00179699	0.0237299
zmp:0000000608	zmp:0000000608	11.7392	4.46213	1.42868	3.12325	0.00178863	0.0236345
fam117ab	family with sequence similarity 117 member Ab	30.5776	2.43239	0.778703	3.12365	0.00178625	0.0236182
emc6	ER membrane protein complex subunit 6	104.463	-2.79959	0.89619	-3.12388	0.00178485	0.0236148
LOC103911597	/	714.549	1.12537	0.360248	3.12388	0.00178483	0.0236148
trnL1	/	272.385	1.26694	0.405426	3.12497	0.00177824	0.0235574
arrb1	arrestin beta 1	7.33806	-5.37796	1.72023	-3.1263	0.00177018	0.0234657
LOC101882843	uncharacterized LOC101882843	51.282	2.40548	0.769248	3.12705	0.00176567	0.0234209
LOC100535191	von Willebrand factor A domain-containing protein 5A-like	178.993	1.37348	0.439223	3.12708	0.00176555	0.0234209
gna11b	guanine nucleotide binding protein (G protein) alpha 11b (Gq class)	256.247	-0.91214	0.291597	-3.12808	0.00175951	0.0233691
zgc:66475	zgc:66475	524.431	0.746962	0.238726	3.12895	0.00175435	0.0233155
glipr1a	GLI pathogenesis-related 1a	119.479	1.42011	0.453797	3.1294	0.00175166	0.0232947
smpd3	sphingomyelin phosphodiesterase 3 neutral	56.8913	2.08209	0.665193	3.13005	0.00174776	0.0232578
s1pr2	sphingosine-1-phosphate receptor 2	281.659	1.47478	0.471004	3.13115	0.00174123	0.0231857
fstl1a	follistatin-like 1a	26.2684	-2.8193	0.900267	-3.13163	0.00173842	0.0231632
zgc:165582	zgc:165582	63.5396	1.55143	0.495378	3.13182	0.00173727	0.0231628
zbtb7c	zinc finger and BTB domain containing 7C	113.042	1.8586	0.593417	3.13202	0.00173607	0.0231617
si:ch73-141c7.1	si:ch73-141c7.1	3310.83	-0.813133	0.259594	-3.13233	0.00173427	0.0231526
cyb561a3a	cytochrome b561 family member A3a	347.266	0.9301	0.296926	3.13243	0.00173366	0.0231526
tsen34	TSEN34 tRNA splicing endonuclease subunit	53.6827	-1.88363	0.60095	-3.13443	0.0017219	0.0230172
cxcl19	chemokine (C-X-C motif) ligand 19	1318.5	1.43749	0.458585	3.13461	0.00172081	0.0230172
hey1	hes-related family bHLH transcription factor with YRPW motif 1	18.5502	-2.2337	0.712408	-3.13543	0.00171604	0.0229686
map3k8	mitogen-activated protein kinase kinase kinase 8	23.5419	2.71245	0.86495	3.13596	0.00171291	0.0229415
mkl1a	megakaryoblastic leukemia (translocation) 1a	163.888	1.55016	0.494163	3.13694	0.0017072	0.0228798
fli1a	Fli-1 proto-oncogene ETS transcription factor a	179.119	-1.35083	0.430482	-3.13794	0.00170138	0.0228165
adra1bb	adrenoceptor alpha 1Bb	13.9944	-4.25502	1.35589	-3.13818	0.00170003	0.0228132
antxr1a	anthrax toxin receptor 1a	13.3932	-4.26969	1.36013	-3.13918	0.00169422	0.02275
si:ch73-281k2.5	si:ch73-281k2.5	136.934	1.58739	0.505647	3.13932	0.00169338	0.02275
si:ch211-230g15.5	si:ch211-230g15.5	996.37	0.949858	0.302559	3.13942	0.00169284	0.02275
LOC101883751	protein phosphatase 1 regulatory subunit 3E-like	66.761	1.4985	0.477222	3.14004	0.00168925	0.0227276
dnmt3ab	DNA (cytosine-5-)-methyltransferase 3 alpha b	254.803	0.732998	0.233383	3.14075	0.00168514	0.022687
LOC100333265	proteinase-activated receptor 3-like	155.967	2.13027	0.678256	3.14081	0.00168483	0.022687
sept10	septin 10	513.678	-0.644604	0.205211	-3.14118	0.00168268	0.0226834
si:ch211-209f23.6	si:ch211-209f23.6	69.5145	1.78937	0.568938	3.14511	0.00166025	0.0223955
pds5b	PDS5 cohesin associated factor B	1849.04	0.685861	0.2179	3.1476	0.00164616	0.02222
epha4l	eph receptor A4 like	15.9423	-3.88434	1.23322	-3.14975	0.00163412	0.0220718
slitrk6	SLIT and NTRK-like family member 6	8.74762	-4.75579	1.50831	-3.15305	0.00161572	0.0218375
pard3ab	par-3 family cell polarity regulator alpha b	853.672	-0.55054	0.174449	-3.15587	0.00160018	0.0216417
desi2	desumoylating isopeptidase 2	181.876	1.08275	0.343031	3.15641	0.00159722	0.0216157
boka	BCL2 family apoptosis regulator BOK a	325.063	-0.775386	0.245599	-3.15712	0.00159337	0.0215777
thbd	thrombomodulin	17.9751	-3.60572	1.14185	-3.15779	0.00158968	0.0215419
LOC101885065	sialoadhesin-like	119.221	1.78288	0.564505	3.15831	0.00158686	0.0215177
clk4b	CDC-like kinase 4b	1018.86	0.61127	0.193543	3.15832	0.00158684	0.0215177
znf609b	zinc finger protein 609b	375.044	-0.787124	0.249081	-3.16011	0.00157711	0.0214135
il13ra2	interleukin 13 receptor alpha 2	20.5337	-3.61863	1.14424	-3.16246	0.00156441	0.021255
ccnd2a	cyclin D2 a	1200.54	0.645413	0.204068	3.16274	0.00156294	0.021249
LOC110438375	SRSF protein kinase 2-like	25.2182	2.02869	0.641182	3.16398	0.00155628	0.0211723
pitpnm3	PITPNM family member 3	10.6077	-3.9753	1.25598	-3.16511	0.00155025	0.0211042
si:ch211-276a23.5	si:ch211-276a23.5	46.5882	2.23138	0.704504	3.16731	0.00153856	0.0209589
LOC108181673	uncharacterized LOC108181673	48.5003	2.92251	0.921958	3.16989	0.00152494	0.020787
si:dkey-253i9.4	si:dkey-253i9.4	120.421	1.6629	0.524588	3.16991	0.00152487	0.020787
wnt2bb	wingless-type MMTV integration site family member 2Bb	19.1269	-3.24653	1.02411	-3.1701	0.00152388	0.020787
ccl38a.5	chemokine (C-C motif) ligand 38 duplicate 5	177.562	1.80567	0.569406	3.17114	0.00151843	0.0207392
ehd4	EH-domain containing 4	268.102	-0.937765	0.295506	-3.17342	0.00150654	0.0205904
sox12	SRY-box transcription factor 12	189.833	1.99797	0.629575	3.17352	0.00150604	0.0205904
add3b	adducin 3 (gamma) b	10.3891	-5.88738	1.85477	-3.17419	0.00150257	0.0205633
ric1	RIC1 homolog RAB6A GEF complex partner 1	197.579	1.21896	0.383954	3.17474	0.0014997	0.0205376
add3a	adducin 3 (gamma) a	3945.13	-0.451091	0.142085	-3.1748	0.00149942	0.0205376
rasal2	RAS protein activator like 2	1155.49	0.775069	0.243957	3.17707	0.00148772	0.0204005
si:ch73-122k23.1	si:ch73-122k23.1	106.862	1.37528	0.432861	3.17719	0.0014871	0.0204005
map1lc3a	microtubule-associated protein 1 light chain 3 alpha	698.206	-0.659747	0.207591	-3.17811	0.00148241	0.0203546
adora2ab	adenosine A2a receptor b	123.563	1.63403	0.513926	3.1795	0.0014753	0.0202704
il21	interleukin 21	216.929	1.73985	0.547174	3.1797	0.00147427	0.0202698
cd247	CD247 molecule	213.228	1.83908	0.578109	3.1812	0.00146665	0.0201784
LOC110440137	uncharacterized LOC110440137	24.5405	2.72264	0.855303	3.18324	0.00145635	0.02005
LOC562630	anoctamin-9-like	114.566	1.43995	0.452301	3.18361	0.00145448	0.0200376
LOC108190653	NACHT domain- and WD repeat-containing protein 1-like	13.638	-4.06568	1.27705	-3.18364	0.00145435	0.0200376
man1a1	mannosidase alpha class 1A member 1	564.657	-0.681406	0.213984	-3.18438	0.00145067	0.0200117
eml1	echinoderm microtubule associated protein like 1	59.4033	-2.20217	0.691454	-3.18483	0.00144837	0.0199933
fat4	FAT atypical cadherin 4	196.557	-2.03374	0.638496	-3.1852	0.00144654	0.0199813
pdia2	protein disulfide isomerase family A member 2	1393.49	0.75474	0.236904	3.18585	0.00144331	0.01995
zdhhc3b	zinc finger DHHC-type containing 3b	667.784	-0.684879	0.214937	-3.18642	0.00144047	0.0199241
scn3b	sodium channel voltage-gated type III beta	40.3009	-2.50823	0.787028	-3.18696	0.00143776	0.0198999
emid1	EMI domain containing 1	142.53	-1.12858	0.354034	-3.18776	0.00143378	0.0198581
LOC110438722	uncharacterized LOC110438722	117.152	2.56219	0.803527	3.18869	0.00142921	0.0198081
si:dkey-65b12.12	si:dkey-65b12.12	63.243	1.85814	0.582326	3.19089	0.00141837	0.019671
si:ch211-18i17.2	si:ch211-18i17.2	573.928	-0.703601	0.220384	-3.19261	0.00140992	0.0195668
wasf3b	WASP family member 3b	40.0714	-2.33475	0.73125	-3.19281	0.00140894	0.0195664
si:dkey-237j10.2	si:dkey-237j10.2	43.7354	1.62779	0.509741	3.19336	0.00140629	0.0195428
si:ch211-67e16.2	si:ch211-67e16.2	196.418	1.12639	0.352609	3.19444	0.00140103	0.0194827
sctr	secretin receptor	47.6956	1.81132	0.566315	3.19844	0.00138173	0.0192273
si:dkey-106l3.7	si:dkey-106l3.7	46.4667	1.68627	0.52713	3.19898	0.00137917	0.0192045
itgb3a	integrin beta 3a	24.3304	2.47341	0.772488	3.20188	0.00136535	0.0190248
LOC103910083	/	43.4686	2.25433	0.703831	3.20294	0.00136031	0.0189674
nradd	neurotrophin receptor associated death domain	5.72117	-6.00735	1.8751	-3.20375	0.0013565	0.018927
si:dkey-163m14.2	si:dkey-163m14.2	27.5776	-3.32739	1.03776	-3.20631	0.00134449	0.018772
si:ch73-343l4.2	si:ch73-343l4.2	65.7668	1.59785	0.498247	3.20694	0.00134153	0.018756
LOC103911112	CD48 antigen	10.5154	3.86207	1.20379	3.20827	0.00133536	0.0186823
pnoca	prepronociceptin a	60.0961	-1.58578	0.494228	-3.20859	0.00133387	0.0186742
myo9aa	myosin IXAa	282.247	-0.856638	0.266982	-3.2086	0.00133381	0.0186742
LOC110438472	uncharacterized LOC110438472	1279.99	2.02342	0.630413	3.20968	0.00132884	0.018629
LOC110437926	uncharacterized LOC110437926	9.38781	4.7615	1.48301	3.2107	0.00132413	0.0185755
fbln5	fibulin 5	22.3307	-3.91234	1.21825	-3.21144	0.00132071	0.0185401
vegfc	vascular endothelial growth factor c	19.4968	-3.48583	1.08501	-3.21273	0.00131481	0.0184697
gpr132b	G protein-coupled receptor 132b	56.3334	1.8932	0.588886	3.21489	0.00130495	0.0183438
LOC101884560	uncharacterized LOC101884560	67.4861	-1.35075	0.419935	-3.21656	0.00129737	0.0182496
si:dkey-211g8.4	si:dkey-211g8.4	87.9201	1.49373	0.464335	3.21691	0.00129579	0.0182397
slc16a3	solute carrier family 16 member 3	34.3155	2.1622	0.671267	3.22108	0.00127708	0.0179886
tyro3	TYRO3 protein tyrosine kinase	153.465	-0.998936	0.30996	-3.22279	0.00126949	0.0178938
LOC101883874	/	45.1721	2.2938	0.711334	3.22464	0.0012613	0.0177905
itga8	integrin alpha 8	33.0671	-3.01505	0.934433	-3.22661	0.00125264	0.0176805
fam65b	family with sequence similarity 65 member B	31.9376	1.75652	0.544224	3.22756	0.00124851	0.0176341
LOC110438186	uncharacterized LOC110438186	18.919	-3.23511	1.00216	-3.22814	0.00124599	0.0176106
si:ch211-183d21.1	si:ch211-183d21.1	47.9681	-1.93703	0.599713	-3.22994	0.00123818	0.0175121
laynb	layilin b	15.8684	-2.92375	0.905117	-3.23025	0.00123683	0.0175051
LOC100149241	transmembrane channel-like protein 6	60.4588	1.58624	0.491004	3.2306	0.00123531	0.0174954
eif4g1b	eukaryotic translation initiation factor 4 gamma 1b	1592.58	-0.666441	0.206046	-3.23443	0.00121887	0.0172745
slc6a14	solute carrier family 6 member 14	236.712	2.14331	0.662363	3.23585	0.00121281	0.0172003
sorbs2b	sorbin and SH3 domain containing 2b	22.8917	-3.24975	1.00427	-3.23593	0.00121246	0.0172003
arr3b	arrestin 3b retinal (X-arrestin)	6.19012	-6.12348	1.8923	-3.236	0.00121218	0.0172003
csf3r	colony stimulating factor 3 receptor (granulocyte)	12.2925	3.20803	0.990914	3.23744	0.00120606	0.0171398
si:dkey-261h17.1	si:dkey-261h17.1	185.253	-1.58546	0.489686	-3.23771	0.00120494	0.0171356
LOC103909421	titin homolog	28.2902	2.16722	0.669082	3.23909	0.00119911	0.0170644
mocs1	molybdenum cofactor synthesis 1	657.57	-0.649551	0.200528	-3.2392	0.00119865	0.0170644
uchl1	ubiquitin carboxyl-terminal esterase L1 (ubiquitin thiolesterase)	75.6466	-1.44519	0.446109	-3.23954	0.00119721	0.0170608
nfixb	nuclear factor I/Xb	1343.92	-0.732362	0.226046	-3.23988	0.00119581	0.0170526
LOC100003704	protein sprouty homolog 2-like	10.4856	-6.88386	2.1239	-3.24114	0.00119053	0.016989
LOC103909548	transmembrane and immunoglobulin domain-containing protein 1-like	68.015	1.40077	0.432111	3.2417	0.0011882	0.0169675
fam102ba	family with sequence similarity 102 member Ba	192.983	2.05674	0.634431	3.24186	0.00118753	0.0169675
fgd5a	FYVE RhoGEF and PH domain containing 5a	19.3091	-2.71599	0.83757	-3.2427	0.00118404	0.0169315
ctdspla	CTD (carboxy-terminal domain RNA polymerase II polypeptide A) small phosphatase-like a	32.2441	-2.63032	0.811098	-3.24291	0.00118316	0.0169305
samd1b	sterile alpha motif domain containing 1b	203.447	1.34414	0.414073	3.24614	0.0011698	0.016751
fbxo33	F-box protein 33	579.823	1.08223	0.333367	3.24638	0.00116885	0.0167489
si:ch211-106e7.2	si:ch211-106e7.2	335.792	1.24195	0.382547	3.24653	0.00116819	0.0167489
efnb2b	ephrin-B2b	6.2673	-6.14038	1.88895	-3.25069	0.00115125	0.0165196
stag1a	stromal antigen 1a	159.505	1.00754	0.309911	3.25106	0.00114974	0.0165093
mecom	MDS1 and EVI1 complex locus	5.94437	-6.06412	1.86526	-3.25108	0.00114966	0.0165093
LOC110439200	uncharacterized LOC110439200	41.4868	2.49641	0.767836	3.25123	0.00114908	0.0165093
gusb	glucuronidase beta	503.117	-0.844359	0.259502	-3.25377	0.00113886	0.0163872
inafm2	InaF motif containing 2	20.2707	-3.76525	1.15715	-3.2539	0.00113832	0.0163872
si:dkey-13n15.2	si:dkey-13n15.2	38.7576	1.83207	0.56185	3.26077	0.00111109	0.0160099
hcls1	hematopoietic cell-specific Lyn substrate 1	1680.52	1.04506	0.320189	3.26389	0.00109895	0.0158459
wu:fb63a08	wu:fb63a08	17742.1	0.586845	0.179619	3.26717	0.00108629	0.0156743
trpv1	transient receptor potential cation channel subfamily V member 1	217.605	1.67321	0.512056	3.26764	0.0010845	0.0156595
si:dkey-233e3.2	si:dkey-233e3.2	13.2036	3.38298	1.03522	3.26788	0.00108356	0.0156568
irf5	interferon regulatory factor 5	410.295	0.836428	0.255863	3.26905	0.00107911	0.0156034
si:dkey-65j6.2	si:dkey-65j6.2	8.40865	-5.57607	1.70483	-3.27076	0.00107261	0.0155202
LOC110438640	uncharacterized LOC110438640	28.3432	1.73878	0.531352	3.27236	0.00106652	0.015443
shtn1	shootin 1	550.867	-0.613853	0.187576	-3.27256	0.00106577	0.0154429
s100b	S100 calcium binding protein beta (neural)	5.73686	-6.01113	1.83668	-3.27283	0.00106477	0.0154392
pitpnm2	phosphatidylinositol transfer protein membrane associated 2	461.194	1.43521	0.438143	3.27567	0.00105412	0.0152954
cntrl	centriolin	237.78	0.902362	0.27529	3.27786	0.00104599	0.0151881
lbr	lamin B receptor	802.199	0.757739	0.231036	3.27975	0.00103901	0.0150973
itgae.2	integrin alpha E tandem duplicate 2	1316.43	2.23311	0.680509	3.28153	0.00103246	0.0150127
nhsl1a	NHS-like 1a	9.83249	-4.91272	1.49647	-3.28287	0.00102757	0.0149521
tenm3	teneurin transmembrane protein 3	114.867	-1.57224	0.478811	-3.28364	0.00102475	0.0149216
mbd2	methyl-CpG binding domain protein 2	877.028	0.663405	0.201823	3.28706	0.00101239	0.014752
phox2a	paired-like homeobox 2a	14.9339	-4.39601	1.33663	-3.28888	0.00100586	0.0146671
grk6	G protein-coupled receptor kinase 6	665.295	0.802611	0.244011	3.28924	0.00100458	0.0146588
tnfaip8l2b	tumor necrosis factor alpha-induced protein 8-like 2b	126.081	1.22138	0.371078	3.29144	0.000996745	0.0145547
pard3aa	par-3 family cell polarity regulator alpha a	56.1678	-1.53015	0.46483	-3.29185	0.000995308	0.014544
rerg	RAS-like estrogen-regulated growth inhibitor	16.6679	-4.68029	1.42132	-3.29292	0.000991529	0.014499
fam26e.1	/	120.609	2.04451	0.620822	3.29323	0.000990448	0.0144934
apbb2b	amyloid beta (A4) precursor protein-binding family B member 2b	101.483	-1.64618	0.499844	-3.29338	0.000989909	0.0144934
epb41l4b	erythrocyte membrane protein band 4.1 like 4B	865.271	-0.539457	0.163774	-3.29391	0.000988028	0.0144785
flt4	fms-related tyrosine kinase 4	71.2109	-3.47634	1.05463	-3.29627	0.000979774	0.0143677
adamts9	ADAM metallopeptidase with thrombospondin type 1 motif 9	6.99647	-6.29833	1.90974	-3.29801	0.000973734	0.0142892
il1fma	interleukin-1 family member A	192.983	1.35432	0.410484	3.29933	0.00096916	0.0142322
LOC100334443	mRNA decay activator protein ZFP36L1-like	124.193	1.10684	0.335402	3.30005	0.00096667	0.0142057
LOC110438970	uncharacterized LOC110438970	396.086	2.35863	0.714091	3.30299	0.000956611	0.0140679
LOC110439012	uncharacterized LOC110439012	98.5243	1.84557	0.55829	3.30576	0.000947202	0.0139394
pxdn	peroxidasin	172.17	-1.32697	0.401029	-3.30891	0.000936606	0.0137933
adgre14	adhesion G protein-coupled receptor E14	17.376	3.94445	1.19135	3.31091	0.000929916	0.0137045
mfng	MFNG O-fucosylpeptide 3-beta-N-acetylglucosaminyltransferase	153.88	1.07426	0.324446	3.31106	0.000929431	0.0137045
zmp:0000000926	zmp:0000000926	190.663	2.1007	0.634144	3.31265	0.00092417	0.0136392
myh11b	myosin heavy chain 11b smooth muscle	1551.61	1.09651	0.331	3.31272	0.000923923	0.0136392
tns1a	tensin 1a	7.86912	-6.46527	1.95144	-3.31307	0.000922786	0.0136383
pcdh19	protocadherin 19	8.99163	-5.67582	1.71188	-3.31555	0.000914632	0.0135274
ptk7a	protein tyrosine kinase 7a	45.12	-1.80076	0.543121	-3.31557	0.000914556	0.0135274
atp1b4	ATPase Na+/K+ transporting beta 4 polypeptide	18.4963	-3.83854	1.15762	-3.31589	0.000913509	0.0135274
esrra	estrogen-related receptor alpha	810.528	-0.553507	0.166863	-3.31713	0.000909468	0.0134799
LOC567728	diacylglycerol kinase beta-like	33.0355	2.18523	0.658714	3.31742	0.000908534	0.0134757
fsta	follistatin a	7.60287	-5.42262	1.63388	-3.31886	0.000903863	0.0134161
cep85l	centrosomal protein 85 like	236.517	1.62384	0.489203	3.31937	0.000902219	0.0134013
nitr12	novel immune-type receptor 12	113.884	1.88789	0.568569	3.32043	0.000898789	0.0133599
LOC101882500	uncharacterized LOC101882500	153.469	1.88105	0.56639	3.32113	0.000896542	0.0133361
c5ar1	C5a anaphylatoxin chemotactic receptor	60.0517	2.17648	0.655102	3.32236	0.000892603	0.013287
serinc5	serine incorporator 5	140.389	1.18686	0.357138	3.32326	0.000889704	0.0132534
capn5a	calpain 5a	1247.26	-0.571455	0.171877	-3.32479	0.00088484	0.0131904
fam46ab	/	61.5545	1.58454	0.476349	3.32642	0.000879685	0.013123
LOC101882921	uncharacterized LOC101882921	63.9491	2.05866	0.618408	3.32896	0.000871704	0.0130133
zgc:112146	zgc:112146	50.4244	-1.6949	0.508885	-3.33061	0.000866569	0.012946
zbtb46	zinc finger and BTB domain containing 46	124.108	1.67289	0.502248	3.33081	0.000865933	0.0129459
palm1a	paralemmin 1a	10.6721	-4.99309	1.49826	-3.33258	0.000860437	0.012873
rgs12b	regulator of G protein signaling 12b	193.173	-1.04317	0.312874	-3.33416	0.000855575	0.0128095
hspa5	heat shock protein 5	6579.68	0.530116	0.158944	3.33524	0.000852267	0.0127692
fev	FEV (ETS oncogene family)	623.811	0.98449	0.294886	3.33854	0.000842205	0.0126276
ppp1r14ab	protein phosphatase 1 regulatory (inhibitor) subunit 14Ab	68.8957	-2.04359	0.611403	-3.34245	0.000830416	0.0124598
ef1	E74-like factor 1 (ets domain transcription factor)	4308.51	0.688935	0.206105	3.34264	0.000829844	0.0124598
edn1	endothelin 1	15.4307	-3.45998	1.03486	-3.34344	0.000827476	0.0124338
LOC101885866	transmembrane 4 L6 family member 19-like	44.7222	1.61746	0.483733	3.3437	0.000826699	0.0124311
snx10b	sorting nexin 10b	88.6015	1.45906	0.436297	3.34419	0.000825221	0.0124179
mpdz	multiple PDZ domain crumbs cell polarity complex component	37.7667	-3.35175	1.00212	-3.34465	0.000823857	0.0124064
aim1b	crystallin beta-gamma domain containing 1b	767.844	-0.738295	0.220719	-3.34496	0.000822949	0.0124017
nkd2b	NKD inhibitor of WNT signaling pathway 2b	6.19564	-6.1227	1.8303	-3.3452	0.000822234	0.0124
LOC108182775	NAD(P)(+)--arginine ADP-ribosyltransferase 2-like	396.471	2.47174	0.738561	3.3467	0.000817803	0.0123421
LOC103910279	/	174.972	1.93001	0.576312	3.34889	0.000811364	0.0122539
shisa3	shisa family member 3	72.4729	-2.03359	0.607235	-3.34893	0.000811244	0.0122539
kcnh6a	potassium voltage-gated channel subfamily H (eag-related) member 6a	173.044	1.30283	0.388887	3.35014	0.00080771	0.0122165
si:ch211-236h17.3	si:ch211-236h17.3	201.089	1.36639	0.407783	3.35078	0.000805836	0.0121971
si:ch211-197h24.8	si:ch211-197h24.8	24.1964	2.74565	0.819078	3.35213	0.000801927	0.0121468
f3b	coagulation factor IIIb	28.9262	-2.10134	0.626784	-3.35258	0.000800632	0.0121361
plpp2a	phospholipid phosphatase 2a	272.77	-0.926659	0.276363	-3.35305	0.000799253	0.0121241
clec16a	C-type lectin domain containing 16A	1081.7	0.606948	0.18093	3.3546	0.000794799	0.0120653
fer1l6	fer-1-like family member 6	781.169	0.882907	0.263083	3.356	0.000790795	0.0120134
gdpd4a	glycerophosphodiester phosphodiesterase domain containing 4a	193.116	-1.17285	0.349364	-3.35709	0.000787669	0.0119747
rassf9	Ras association (RalGDS/AF-6) domain family (N-terminal) member 9	8.02766	-5.50889	1.64033	-3.3584	0.000783938	0.0119267
LOC103909406	collagen type IV alpha-3-binding protein-like	278.044	-0.850021	0.253022	-3.35948	0.000780895	0.0118891
ophn1	oligophrenin 1	177.878	1.20977	0.360101	3.35954	0.000780718	0.0118891
slc4a2b	solute carrier family 4 member 2b	156.793	0.881069	0.262211	3.36015	0.000778998	0.0118777
si:dkey-63d15.12	si:dkey-63d15.12	26.8903	2.71723	0.807816	3.36367	0.000769132	0.0117359
LOC108179157	tripartite motif-containing protein 16-like	47.0253	2.33586	0.694282	3.36443	0.000767027	0.0117124
zeb2b	zinc finger E-box binding homeobox 2b	56.9933	-3.36751	1.0001	-3.36718	0.000759414	0.0116047
gata1b	GATA binding protein 1b	20.9874	3.09802	0.919798	3.36816	0.000756722	0.0115721
rhof	ras homolog family member F	216.183	2.27107	0.6741	3.36904	0.000754293	0.0115435
slc9a3r1b	solute carrier family 9 subfamily A (NHE3 cation proton antiporter 3) member 3 regulator 1b	71.9673	-2.04494	0.606975	-3.36907	0.000754219	0.0115435
mbnl1	muscleblind-like splicing regulator 1	1308.67	0.940338	0.278602	3.37521	0.000737606	0.0113049
si:ch1073-220m6.1	si:ch1073-220m6.1	218.828	2.14527	0.634848	3.37919	0.000726989	0.0111504
fam160a1a	family with sequence similarity 160 member A1a	153.026	-0.93843	0.277673	-3.37962	0.000725858	0.0111413
xcr1b.2	chemokine (C motif) receptor 1b duplicate 2	41.5165	1.99069	0.588932	3.38018	0.000724387	0.011127
zgc:153654	zgc:153654	242.994	1.75719	0.519724	3.38101	0.000722211	0.0111018
si:dkey-203a12.2	si:dkey-203a12.2	1905.35	2.0668	0.611039	3.38243	0.000718475	0.0110526
mboat2b	membrane bound O-acyltransferase domain containing 2b	98.3843	1.56013	0.461082	3.38362	0.000715373	0.011013
si:ch1073-110a20.1	si:ch1073-110a20.1	326.325	1.98809	0.587538	3.38377	0.000714981	0.011013
smo	smoothened frizzled class receptor	21.522	-3.69303	1.09139	-3.38378	0.000714955	0.011013
per1b	period circadian clock 1b	86.2029	2.209	0.652678	3.38451	0.000713059	0.0110019
erfl3	Ets2 repressor factor like 3	353.286	0.798434	0.235789	3.38622	0.000708625	0.0109417
si:dkey-251i10.1	si:dkey-251i10.1	271.83	1.58577	0.468129	3.38747	0.000705402	0.0109
ctss2.1	cathepsin S ortholog2 tandem duplicate 1	1760.86	1.00813	0.297595	3.38761	0.000705046	0.0109
sfrp1b	secreted frizzled-related protein 1b	38.9041	-3.482	1.02747	-3.38889	0.000701761	0.01086
clic5b	chloride intracellular channel 5b	4132.39	-0.705524	0.208066	-3.39086	0.000696736	0.0107903
si:ch211-243a20.4	si:ch211-243a20.4	82.1412	2.16262	0.637684	3.39137	0.000695449	0.0107784
nrp2a	neuropilin 2a	32.8034	-2.99884	0.884033	-3.39223	0.000693262	0.0107526
lrmp	lymphoid-restricted membrane protein	133.06	1.08971	0.321055	3.39416	0.000688403	0.0106852
nitr4a	novel immune-type receptor 4a	99.5053	1.97721	0.581997	3.39729	0.00068057	0.0105716
LOC100002283	zinc finger protein 271-like	134.308	1.76403	0.519093	3.3983	0.000678061	0.0105405
znf804a	zinc finger protein 804A	12.9257	3.56645	1.04915	3.39936	0.000675437	0.0105076
clnk	cytokine dependent hematopoietic cell linker	460.207	1.63842	0.481786	3.40073	0.000672063	0.010463
dbnla	drebrin-like a	76.5155	1.66359	0.488789	3.4035	0.000665283	0.0103652
LOC101886860	uncharacterized LOC101886860	63.0559	1.52218	0.44686	3.40639	0.000658289	0.010264
sh3rf1	SH3 domain containing ring finger 1	630.95	-0.637554	0.187157	-3.40652	0.000657958	0.010264
epb41l3a	erythrocyte membrane protein band 4.1-like 3a	14.4979	-4.00905	1.17676	-3.40686	0.000657154	0.0102617
znf219	zinc finger protein 219	9.46611	-5.75137	1.68813	-3.40694	0.000656963	0.0102617
uts2r	urotensin 2 receptor	6.41543	-6.17454	1.81222	-3.40717	0.000656402	0.0102617
axin2	axin 2 (conductin axil)	484.261	-0.689292	0.202182	-3.40927	0.000651363	0.0101943
LOC101882365	uncharacterized LOC101882365	126.638	2.00988	0.589062	3.412	0.000644882	0.0101006
midn	midnolin	1060.79	1.29327	0.378909	3.41313	0.000642202	0.0100662
hey2	hes-related family bHLH transcription factor with YRPW motif 2	11.7548	-5.07471	1.48681	-3.41316	0.000642138	0.0100662
ppp1r9ba	protein phosphatase 1 regulatory subunit 9Ba	213.337	1.51861	0.444927	3.41317	0.000642114	0.0100662
il22	interleukin 22	256.785	2.08435	0.610676	3.41319	0.000642068	0.0100662
arhgef15	Rho guanine nucleotide exchange factor (GEF) 15	103.463	2.38135	0.697096	3.4161	0.000635246	0.00998739
lcp2b	lymphocyte cytosolic protein 2b	73.5927	1.66174	0.486069	3.41874	0.000629115	0.00989853
LOC100334706	lipoma HMGIC fusion partner-like	6.24344	-6.1332	1.79377	-3.41916	0.000628139	0.00989068
etnk1	ethanolamine kinase 1	1294.35	1.19153	0.348347	3.42053	0.00062499	0.00984858
sall3b	spalt-like transcription factor 3b	41.586	-2.42487	0.708773	-3.42123	0.000623388	0.00983082
LOC108180053	uncharacterized protein C14orf132-like	27.2829	2.50052	0.730589	3.42261	0.000620227	0.00978843
card9	caspase recruitment domain family member 9	48.575	2.22183	0.648636	3.42539	0.000613915	0.00969621
cyth1a	cytohesin 1a	1599.23	0.982178	0.286603	3.42696	0.000610374	0.00964764
si:dkey-217l24.1	si:dkey-217l24.1	347.417	1.14378	0.333452	3.43014	0.000603281	0.0095428
chd3	chromodomain helicase DNA binding protein 3	266.368	1.47157	0.428862	3.43133	0.000600624	0.00950804
cbx1b	chromobox homolog 1b (HP1 beta homolog Drosophila)	186.727	1.39616	0.406641	3.4334	0.00059607	0.00944318
dnase2b	deoxyribonuclease II beta	693.842	0.805264	0.234441	3.43482	0.00059294	0.00940078
ccl34b.4	chemokine (C-C motif) ligand 34b duplicate 4	192.434	1.41227	0.410553	3.43992	0.000581891	0.00923268
tyrobp	transmembrane immune signaling adaptor TYROBP	39.4221	2.44585	0.710913	3.44043	0.000580786	0.0092222
ca16b	carbonic anhydrase XVI b	16.8271	-4.5376	1.3189	-3.44044	0.000580772	0.0092222
hapln3	hyaluronan and proteoglycan link protein 3	21.4755	-3.57964	1.04024	-3.44117	0.000579214	0.00921138
trnI	/	130.016	0.996505	0.289559	3.44146	0.00057858	0.00920836
arhgap25	Rho GTPase activating protein 25	448.908	1.08608	0.315566	3.44169	0.000578093	0.00920769
LOC100149229	B-cell receptor CD22-like	15.7441	-2.98568	0.867241	-3.44273	0.000575867	0.00917929
LOC100535104	von Willebrand factor A domain-containing protein 5A-like	1186.68	1.7717	0.514278	3.44502	0.000571016	0.00910898
fgf7	fibroblast growth factor 7	9.99553	-3.86616	1.12188	-3.44616	0.000568621	0.00907777
malt1	MALT paracaspase 1	409.336	0.989624	0.28715	3.44637	0.000568168	0.00907754
LOC100536469	diacylglycerol kinase delta	87.9603	1.73767	0.503429	3.45168	0.000557114	0.0089078
map3k3	mitogen-activated protein kinase kinase kinase 3	566.232	1.06323	0.307919	3.45295	0.000554492	0.00887273
pls1	plastin 1 (I isoform)	11009.9	-0.594957	0.172263	-3.45377	0.000552817	0.00885277
si:ch211-59d17.3	si:ch211-59d17.3	213.995	0.796121	0.230457	3.45453	0.000551261	0.00883468
cd74b	CD74 molecule major histocompatibility complex class II invariant chain b	29663.7	0.633193	0.183145	3.45734	0.000545536	0.00874971
fgd5b	FYVE RhoGEF and PH domain containing 5b	16.3706	-3.59141	1.03876	-3.45741	0.000545389	0.00874971
nog2	noggin 2	6.46261	-6.18231	1.7874	-3.45884	0.000542516	0.00871477
LOC100147937	P2Y purinoceptor 14-like	65.4927	2.68399	0.775882	3.45927	0.000541636	0.00870738
tead1a	TEA domain family member 1a	240.839	-0.804031	0.232305	-3.4611	0.000537976	0.00865526
znf536	zinc finger protein 536	109.917	1.63513	0.471188	3.47024	0.000519999	0.00837255
kat6b	K(lysine) acetyltransferase 6B	2029.3	0.901348	0.259591	3.47219	0.00051624	0.0083185
batf	basic leucine zipper transcription factor ATF-like	131.573	1.38754	0.399548	3.47277	0.000515111	0.00830677
s100a10b	S100 calcium binding protein A10b	783.599	-1.12496	0.323925	-3.4729	0.000514872	0.00830677
LOC101882642	sterile alpha motif domain-containing protein 9-like	27.7453	-2.36647	0.681226	-3.47383	0.000513079	0.00828691
ppp1r16b	protein phosphatase 1 regulatory subunit 16B	179.534	1.92712	0.554539	3.47519	0.0005105	0.00825169
si:ch211-26b3.4	si:ch211-26b3.4	90.9789	1.69064	0.486015	3.47858	0.000504075	0.0081542
ptger4b	prostaglandin E receptor 4 (subtype EP4) b	48.7973	-3.67327	1.05485	-3.48228	0.000497167	0.00804874
zgc:101840	/	6.64758	-6.22494	1.78688	-3.48369	0.000494547	0.00801259
bmp6	bone morphogenetic protein 6	11.5655	-4.06685	1.16551	-3.48933	0.000484239	0.00785173
kcnip3a	Kv channel interacting protein 3a calsenilin	20.1103	-3.25731	0.932611	-3.49268	0.000478207	0.00776
si:dkeyp-66d1.7	si:dkeyp-66d1.7	24.2229	-3.42885	0.980938	-3.49548	0.000473212	0.00768497
iqgap1	IQ motif containing GTPase activating protein 1	3315.45	0.490998	0.140451	3.49587	0.000472521	0.00767976
mef2ca	myocyte enhancer factor 2ca	20.3315	-2.51072	0.717882	-3.4974	0.00046981	0.00764171
bmp16	bone morphogenetic protein 16	42.2673	-3.23228	0.924035	-3.498	0.00046876	0.00763061
abca2	ATP-binding cassette sub-family A (ABC1) member 2	2302.4	1.1283	0.322395	3.49974	0.000465708	0.0075869
si:dkey-78l4.8	si:dkey-78l4.8	63.672	2.09299	0.59778	3.50127	0.000463046	0.00754947
snx22	sorting nexin 22	36.9449	2.09102	0.596684	3.50441	0.000457626	0.00746698
sele	selectin E	69.8732	-3.37663	0.963464	-3.50468	0.00045716	0.00746526
tmem120a	transmembrane protein 120A	97.8456	1.2726	0.363075	3.50506	0.000456504	0.00746044
acsl1b	acyl-CoA synthetase long chain family member 1b	1679.17	-0.807482	0.230375	-3.50507	0.000456479	0.00746044
si:dkey-216e24.9	si:dkey-216e24.9	234.192	2.2431	0.639949	3.50512	0.000456406	0.00746044
sc:d0284	sc:d0284	12.9069	3.55139	1.01291	3.50613	0.000454681	0.00744828
cited4b	Cbp/p300-interacting transactivator with Glu/Asp-rich carboxy-terminal domain 4b	597.985	0.867915	0.247482	3.50699	0.000453213	0.00743011
si:dkey-11p10.10	si:dkey-11p10.10	82.1131	2.12558	0.605857	3.50839	0.000450836	0.00739699
LOC108179692	uncharacterized LOC108179692	201.521	2.04421	0.582664	3.50839	0.000450828	0.00739699
grapa	GRB2 related adaptor protein a	215.432	1.06784	0.304275	3.50947	0.000449009	0.00737871
afap1l2	actin filament associated protein 1-like 2	463.343	0.9982	0.284061	3.51404	0.000441351	0.00725862
tnfaip3	tumor necrosis factor alpha-induced protein 3	426.952	1.34213	0.38178	3.51546	0.000439	0.00722571
si:ch1073-376c22.1	si:ch1073-376c22.1	1548.9	2.02651	0.576095	3.51768	0.000435342	0.00717119
efnb3a	ephrin-B3a	8.85374	-5.65274	1.60562	-3.5206	0.000430576	0.00709833
si:dkey-117m1.4	si:dkey-117m1.4	27.8521	3.01917	0.857533	3.52076	0.000430304	0.00709833
LOC110439470	uncharacterized LOC110439470	921.045	1.45021	0.411832	3.52136	0.000429343	0.0070893
arhgap22	Rho GTPase activating protein 22	72.6703	1.7221	0.488998	3.52169	0.00042881	0.00708615
prkd3	protein kinase D3	76.0175	1.95895	0.555972	3.52346	0.000425945	0.00704443
myct1b	myc target 1b	7.66406	-6.43151	1.82344	-3.52713	0.000420093	0.00695319
LOC110437788	lysophosphatidic acid receptor 6-like	92.7759	1.42659	0.40446	3.52714	0.000420067	0.00695319
ddr2a	discoidin domain receptor tyrosine kinase 2a	17.6439	-3.19699	0.906171	-3.52802	0.000418678	0.00694086
agtr2	angiotensin II receptor type 2	13.0091	-5.32926	1.51055	-3.52802	0.000418674	0.00694086
ftr07	finTRIM family member 7	67.0252	1.89957	0.538189	3.52956	0.000416257	0.00691181
ksr1b	kinase suppressor of ras 1b	939.532	0.793322	0.224763	3.5296	0.000416188	0.00691181
si:ch211-210b2.3	si:ch211-210b2.3	26.2714	2.28637	0.647631	3.53036	0.000414994	0.0069019
btk	Bruton agammaglobulinemia tyrosine kinase	304.722	1.04091	0.294724	3.53179	0.00041275	0.00687009
spry1	sprouty homolog 1 antagonist of FGF signaling (Drosophila)	211.987	1.3685	0.387428	3.53226	0.000412032	0.00686366
pdgfrl	platelet-derived growth factor receptor-like	9.93742	-4.884	1.38234	-3.53313	0.000410671	0.0068465
arhgap27	Rho GTPase activating protein 27	1480.59	0.938328	0.265531	3.53378	0.000409667	0.00683527
sema6e	sema domain transmembrane domain (TM) and cytoplasmic domain (semaphorin) 6E	215.446	-1.27651	0.3612	-3.53408	0.00040919	0.00683281
cdc42ep4b	CDC42 effector protein (Rho GTPase binding) 4b	596.559	-0.715347	0.202408	-3.53418	0.000409048	0.00683281
rnaset2l	ribonuclease T2 like	256.042	1.34018	0.378903	3.53701	0.000404683	0.00676847
LOC101886224	uncharacterized LOC101886224	38.8418	1.83294	0.518099	3.53782	0.000403439	0.00675313
zgc:172145	zgc:172145	82.8368	1.63637	0.46244	3.53857	0.000402306	0.0067396
marcksl1a	MARCKS-like 1a	989.862	0.810709	0.229063	3.53923	0.00040129	0.00672802
camkk1a	calcium/calmodulin-dependent protein kinase kinase 1 alpha a	165.077	1.23101	0.347763	3.53979	0.000400448	0.00671935
fut7	fucosyltransferase 7 (alpha (1 3) fucosyltransferase)	13.731	3.01065	0.850162	3.54127	0.000398213	0.00668726
ndufb5	NADH:ubiquinone oxidoreductase subunit B5	134.926	-3.47783	0.981593	-3.54305	0.000395528	0.00664757
itprip	inositol 1 4 5-trisphosphate receptor interacting protein	180.976	1.39345	0.393014	3.54555	0.000391796	0.0065902
tcf7	transcription factor 7 (T-cell specific HMG-box)	539.295	2.17634	0.61379	3.54574	0.000391508	0.0065902
trnW	/	57.3518	1.51554	0.427369	3.5462	0.000390827	0.0065846
rhoh	ras homolog family member H	164.172	2.14589	0.605083	3.54643	0.000390481	0.00658413
rgs2	regulator of G protein signaling 2	87.3718	1.35315	0.381498	3.54693	0.000389741	0.006577
cahz	carbonic anhydrase	134.784	1.45285	0.409453	3.54828	0.000387761	0.00654892
c17h15orf52	chromosome 17 C15orf52 homolog	8.96148	-5.66461	1.59593	-3.54941	0.000386093	0.00652608
mxra8a	matrix-remodelling associated 8a	24.2539	-3.48368	0.981133	-3.55067	0.000384257	0.00650035
col6a3	collagen type VI alpha 3	21.2674	-4.71431	1.32645	-3.55408	0.000379302	0.00642176
lat	linker for activation of T cells	522.385	1.78115	0.501018	3.55506	0.000377891	0.00640311
yap1	Yes-associated protein 1	81.277	-1.22317	0.343925	-3.5565	0.000375822	0.00637327
fam49a	family with sequence similarity 49 member A	684.292	0.880068	0.247309	3.55857	0.000372875	0.00632848
dock4b	dedicator of cytokinesis 4b	426.702	1.89337	0.532033	3.55875	0.000372622	0.00632848
pnp5b	purine nucleoside phosphorylase 5b	440.799	1.01331	0.284641	3.55995	0.000370924	0.0063057
gpc4	glypican 4	396.72	-1.04659	0.293966	-3.56025	0.000370503	0.00630373
si:cabz01074944.1	si:cabz01074944.1	106.287	1.64701	0.462464	3.56137	0.000368919	0.00628194
LOC100535166	thrombospondin-1-like	10.9542	-5.06964	1.42345	-3.56152	0.00036871	0.00628194
tbc1d9	TBC1 domain family member 9 (with GRAM domain)	321.833	1.36382	0.382695	3.56374	0.000365615	0.00623593
rgs5a	regulator of G protein signaling 5a	1829.74	-1.29275	0.362741	-3.56384	0.000365469	0.00623593
si:dkey-203a12.3	si:dkey-203a12.3	82.5558	2.17624	0.610391	3.56532	0.000363409	0.00620853
LOC101886660	uncharacterized LOC101886660	101.818	2.14149	0.600456	3.56644	0.000361859	0.00618717
map4k5	mitogen-activated protein kinase kinase kinase kinase 5	1290.08	0.86205	0.241551	3.56881	0.00035861	0.00613667
cecr1b	cat eye syndrome chromosome region candidate 1b	66.1865	1.5461	0.433052	3.57025	0.000356641	0.00610803
cdc42ep4a	CDC42 effector protein (Rho GTPase binding) 4a	215.939	1.38914	0.389036	3.57071	0.000356009	0.00610225
runx1	runt-related transcription factor 1	67.1123	1.74889	0.489698	3.57136	0.000355133	0.00609229
dennd4a	DENN/MADD domain containing 4A	81.4176	1.64763	0.461094	3.57331	0.000352497	0.00605207
zgc:162952	zgc:162952	57.8361	2.26328	0.633196	3.57437	0.000351072	0.00603262
acp5a	acid phosphatase 5a tartrate resistant	25.3336	3.66558	1.02528	3.57521	0.000349948	0.00601829
gna13b	guanine nucleotide binding protein (G protein) alpha 13b	610.099	0.972056	0.271819	3.57612	0.000348733	0.00600238
vamp8	vesicle-associated membrane protein 8 (endobrevin)	246.598	0.890283	0.248938	3.57632	0.000348463	0.00600238
gpr18	G protein-coupled receptor 18	350.681	2.17321	0.607637	3.57649	0.000348237	0.00600238
si:dkey-11f4.20	si:dkey-11f4.20	193.545	2.26467	0.633043	3.57743	0.000346987	0.00598726
mctp1a	multiple C2 domains transmembrane 1a	68.3696	2.1562	0.602596	3.57818	0.000345991	0.00597506
rbms3	RNA binding motif single stranded interacting protein	49.2186	-2.11115	0.589971	-3.5784	0.000345708	0.00597506
si:dkey-96n2.3	si:dkey-96n2.3	23.0966	3.52194	0.983795	3.57995	0.000343659	0.0059447
gzma	granzyme A	24.5679	3.81636	1.06545	3.58193	0.00034106	0.00590467
tmem119b	transmembrane protein 119b	19.6992	-3.86435	1.0784	-3.58342	0.000339125	0.00587609
kirrel3l	kin of IRRE like 3 like	12.6737	-5.2503	1.46477	-3.58439	0.000337861	0.00585909
sh3gl3a	SH3-domain GRB2-like 3a	74.6064	1.56498	0.436574	3.5847	0.00033747	0.0058572
LOC108180727	deubiquitinase and deneddylase Dub1	10.1552	-6.83798	1.90627	-3.58711	0.000334367	0.00580823
gpr35.1	G protein-coupled receptor 35 tandem duplicate 1	48.5749	-4.18967	1.16791	-3.58732	0.00033409	0.00580823
srpk2	SRSF protein kinase 2	346.987	1.49014	0.415374	3.58747	0.000333907	0.00580823
gem	GTP binding protein overexpressed in skeletal muscle	30.2171	-2.62967	0.732372	-3.59063	0.000329885	0.00574482
csf1rb	colony stimulating factor 1 receptor b	85.702	2.13572	0.593519	3.5984	0.000320185	0.0055806
LOC110440112	heterogeneous nuclear ribonucleoprotein L-like	84.3374	1.7159	0.476645	3.59995	0.000318275	0.00555198
ogfrl1	opioid growth factor receptor-like 1	47.5885	2.65996	0.738843	3.60017	0.000318015	0.00555198
sesn1	sestrin 1	1845.93	1.36051	0.377556	3.60346	0.000314004	0.00548672
gli3	GLI family zinc finger 3	7.79378	-6.45606	1.79162	-3.60347	0.000313993	0.00548672
podxl	podocalyxin-like	292.865	-2.12723	0.590079	-3.60499	0.000312162	0.00546376
nfatc2a	nuclear factor of activated T-cells cytoplasmic calcineurin-dependent 2a	563.918	1.03665	0.287505	3.60568	0.000311337	0.00545394
clic1	chloride intracellular channel 1	1460.52	0.740277	0.205128	3.60886	0.000307545	0.00539206
stmn4l	stathmin-like 4 like	116.703	1.81185	0.501562	3.61242	0.000303348	0.00532299
trpc4b	transient receptor potential cation channel subfamily C member 4b	8.29851	-6.54219	1.81097	-3.61254	0.000303212	0.00532299
si:dkey-91i10.2	si:dkey-91i10.2	14.5108	3.99526	1.1049	3.61595	0.000299248	0.00525996
efnb2a	ephrin-B2a	18.2629	-3.853	1.06524	-3.61703	0.000298005	0.00524256
ppp1r12c	protein phosphatase 1 regulatory subunit 12C	1316.12	0.788472	0.217745	3.62108	0.000293377	0.00516553
tnip2	TNFAIP3 interacting protein 2	680.671	1.04998	0.289806	3.62303	0.000291168	0.005131
si:zfos-80g12.1	si:zfos-80g12.1	158.107	1.23941	0.342018	3.62382	0.000290284	0.00511978
notch3	notch receptor 3	1545.57	-0.982665	0.271144	-3.62414	0.000289924	0.00511779
nfkbiaa	nuclear factor of kappa light polypeptide gene enhancer in B-cells inhibitor alpha a	3646.86	0.747243	0.206098	3.62567	0.000288212	0.00509191
flt1	fms-related tyrosine kinase 1 (vascular endothelial growth factor/vascular permeability factor receptor)	61.2518	-3.11909	0.859837	-3.62754	0.000286134	0.00505952
LOC101884045	HEPACAM family member 2-like	55.0078	2.4784	0.683212	3.62757	0.000286107	0.00505952
si:ch211-150i13.1	si:ch211-150i13.1	10.8618	-5.02286	1.38388	-3.62954	0.000283922	0.00502899
nagk	N-acetylglucosamine kinase	4037.15	-0.541791	0.14924	-3.63032	0.000283071	0.00501821
LOC108191614	uncharacterized LOC108191614	1412.13	-0.574062	0.158126	-3.6304	0.000282986	0.00501821
tnikb	TRAF2 and NCK interacting kinase b	1825.12	0.839957	0.231296	3.63152	0.000281759	0.00500352
nr2f1a	nuclear receptor subfamily 2 group F member 1a	137.279	-1.35491	0.372995	-3.63253	0.000280661	0.0049883
mir142a	microRNA 142a	13.2317	3.90154	1.07356	3.63422	0.000278828	0.00495997
bmp1a	bone morphogenetic protein 1a	119.063	-1.94938	0.536112	-3.63615	0.000276744	0.00492713
itk	IL2 inducible T cell kinase	582.028	2.22797	0.612409	3.63804	0.000274719	0.0048953
tubb6	tubulin beta 6 class V	34.8808	-3.39638	0.931883	-3.64464	0.000267764	0.00477546
fermt3b	fermitin family member 3b	80.028	1.56771	0.43007	3.64523	0.00026715	0.00476862
si:dkey-171c9.3	si:dkey-171c9.3	89.3604	2.68102	0.735397	3.64567	0.000266693	0.00476457
trim69	tripartite motif containing 69	12.7057	-6.17389	1.69308	-3.64654	0.000265791	0.00475256
LOC101885776	uncharacterized LOC101885776	233.307	1.04723	0.287102	3.64759	0.00026471	0.00473732
zgc:171965	zgc:171965	21.4346	-5.47837	1.50176	-3.64798	0.000264311	0.00473428
tle3b	TLE family member 3 transcriptional corepressor b	927.334	0.755655	0.206795	3.65412	0.000258066	0.00462643
cntn3b	contactin 3b	7.28255	-6.35496	1.73739	-3.65776	0.00025443	0.00456519
slc6a9	solute carrier family 6 member 9	55.3104	1.99342	0.544931	3.65811	0.00025408	0.00456287
si:dkey-42i9.7	si:dkey-42i9.7	1039.92	1.99102	0.543974	3.66013	0.00025209	0.00453106
ptch1	patched 1	82.1367	-3.03419	0.828286	-3.66322	0.000249068	0.00448063
chad	chondroadherin	10.8865	-5.02468	1.37012	-3.66732	0.000245105	0.00441317
tppp3	tubulin polymerization-promoting protein family member 3	28.9734	-3.76958	1.02763	-3.66823	0.000244238	0.00440139
cd248a	CD248 molecule endosialin a	11.7604	-7.04761	1.92114	-3.66846	0.000244019	0.00440126
LOC110440201	uncharacterized LOC110440201	243.188	1.50469	0.410046	3.66957	0.000242956	0.00438592
si:dkeyp-75b4.10	si:dkeyp-75b4.10	2894.63	2.08865	0.569042	3.67047	0.000242105	0.00437437
b3galt4	UDP-Gal:betaGlcNAc beta 1 3-galactosyltransferase polypeptide 4	205.775	2.51543	0.68526	3.67076	0.000241826	0.00437315
nudt13	nudix (nucleoside diphosphate linked moiety X)-type motif 13	30.697	-3.10286	0.845167	-3.6713	0.000241323	0.00436787
pcdh18b	protocadherin 18b	18.6306	-4.12723	1.12401	-3.67188	0.000240777	0.0043618
snx18a	sorting nexin 18a	223.409	1.23457	0.335567	3.67905	0.000234102	0.00424459
wu:fu71h07	wu:fu71h07	60.6321	2.16956	0.589477	3.68048	0.000232795	0.00422459
lrrc8ab	leucine rich repeat containing 8 family member Ab	114.052	-1.31579	0.357407	-3.68149	0.000231871	0.00421151
trpc1	transient receptor potential cation channel subfamily C member 1	10.5272	-5.90324	1.60219	-3.68447	0.00022918	0.00416629
pstpip2	proline-serine-threonine phosphatase interacting protein 2	152.622	1.08467	0.294388	3.68448	0.000229167	0.00416629
smarcd3b	SWI/SNF related matrix associated actin dependent regulator of chromatin subfamily d member 3b	46.2799	-1.74734	0.474218	-3.68468	0.000228992	0.00416629
rimkla	ribosomal modification protein rimK-like family member A	244.072	1.32162	0.358678	3.6847	0.000228969	0.00416629
podn	podocan	17.5854	-3.30176	0.895967	-3.68513	0.000228583	0.00416629
actr2b	actin related protein 2b	457.754	0.727604	0.197323	3.68738	0.000226578	0.00413714
azin1b	antizyme inhibitor 1b	608.096	-2.13221	0.577733	-3.69065	0.000223678	0.00408779
rapgef6	Rap guanine nucleotide exchange factor (GEF) 6	2505.05	0.959411	0.259934	3.69098	0.000223391	0.00408616
si:ch211-288d18.1	si:ch211-288d18.1	15.9805	-4.51352	1.22208	-3.69331	0.00022135	0.00405242
znf710a	zinc finger protein 710a	227.549	1.43046	0.387234	3.69404	0.000220721	0.00404448
LOC103910871	uncharacterized LOC103910871	2098.56	2.31977	0.627509	3.69679	0.000218343	0.00400444
efcc1	EF-hand and coiled-coil domain containing 1	10.9243	-4.43411	1.19942	-3.69689	0.000218258	0.00400444
plcl2	phospholipase C like 2	711.779	1.25999	0.34077	3.69748	0.00021775	0.00400065
rapgef1a	Rap guanine nucleotide exchange factor (GEF) 1a	292.422	1.41401	0.382416	3.69758	0.000217663	0.00400065
phox2bb	paired like homeobox 2Bb	10.8989	-5.95368	1.60938	-3.69937	0.000216135	0.00397804
LOC101886403	uncharacterized LOC101886403	27.3958	-2.82698	0.763718	-3.70161	0.000214238	0.00394663
si:dkey-121a11.3	si:dkey-121a11.3	8.29764	-6.54618	1.76833	-3.70189	0.000213995	0.00394567
trnM	/	136.637	1.08183	0.292238	3.7019	0.000213994	0.00394567
rgs5b	regulator of G protein signaling 5b	41.9549	2.42387	0.654539	3.70318	0.000212918	0.00393281
hgfa	hepatocyte growth factor a	31.2815	-4.03648	1.08961	-3.70452	0.000211789	0.00391544
LOC100535415	ras and EF-hand domain-containing protein-like	132.142	1.85612	0.50097	3.70504	0.000211354	0.00391089
grinaa	glutamate receptor ionotropic N-methyl D-aspartate-associated protein 1a (glutamate binding)	159.068	1.70045	0.4589	3.70549	0.000210978	0.00390744
gpr34a	G protein-coupled receptor 34a	374.513	1.76561	0.476303	3.7069	0.000209812	0.00388932
ccr7	chemokine (C-C motif) receptor 7	662.207	2.27703	0.614255	3.70698	0.000209749	0.00388932
lrp5	low density lipoprotein receptor-related protein 5	670.192	-0.973117	0.262294	-3.71002	0.000207241	0.00384855
si:dkey-92i15.4	si:dkey-92i15.4	272.411	2.007	0.54096	3.71007	0.000207205	0.00384855
trgv2	/	93.8218	2.1894	0.58954	3.71375	0.000204211	0.0037991
wtip	WT1 interacting protein	98.0708	-1.41601	0.380727	-3.71921	0.000199843	0.00372118
wu:fi15d04	wu:fi15d04	3187.09	1.02557	0.275597	3.72128	0.000198218	0.00369425
LOC100331538	uncharacterized LOC100331538	21.8285	-3.77421	1.01416	-3.72153	0.000198018	0.00369384
LOC103911251	uncharacterized LOC103911251	13.7482	3.4007	0.912836	3.72543	0.000194985	0.00364054
kng1	kininogen 1	27.993	-4.19275	1.12512	-3.7265	0.000194157	0.00362836
zbtb32	zinc finger and BTB domain containing 32	133.254	1.75196	0.470134	3.7265	0.000194156	0.00362836
LOC110439202	GATA zinc finger domain-containing protein 14-like	173.313	2.89792	0.777063	3.72932	0.000191995	0.00359443
rasl11a	RAS-like family 11 member A	27.1588	-3.09177	0.828987	-3.72957	0.000191803	0.0035941
rai1	retinoic acid induced 1	34.5773	3.40129	0.911838	3.73014	0.00019137	0.00358923
ccr12b.2	chemokine (C-C motif) receptor 12b tandem duplicate 2	34.0579	2.17471	0.582971	3.73039	0.000191184	0.00358899
ssbp2	single-stranded DNA binding protein 2	168.31	1.60123	0.429026	3.73225	0.000189776	0.0035658
bmp4	bone morphogenetic protein 4	9.40034	-6.72393	1.80093	-3.73359	0.000188768	0.00355008
LOC110437986	uncharacterized LOC110437986	81.6539	1.52349	0.40803	3.73378	0.000188631	0.00355008
LOC797949	ras-related protein Rab-33B-like	198.136	1.15619	0.309578	3.73475	0.000187905	0.00354027
edil3a	EGF-like repeats and discoidin I-like domains 3a	19.6168	-3.98504	1.06663	-3.7361	0.0001869	0.00352454
LOC100000832	nuclear factor 7 ovary-like	36.461	2.03926	0.545742	3.73667	0.00018647	0.00351964
si:ch73-109i22.2	si:ch73-109i22.2	302.145	2.06667	0.5521	3.74329	0.000181624	0.0034313
rasl11b	RAS-like family 11 member B	45.8187	-3.59581	0.960459	-3.74384	0.000181227	0.00342693
si:ch211-269i23.2	si:ch211-269i23.2	1533.06	-1.04599	0.27931	-3.74492	0.000180455	0.00341544
dchs1b	dachsous cadherin-related 1b	9.49664	-6.73804	1.79758	-3.74841	0.000177962	0.00337134
LOC798168	semaphorin-4B-like	89.5519	2.37289	0.632957	3.7489	0.00017761	0.00336776
si:ch211-222k6.3	si:ch211-222k6.3	186.166	1.33419	0.355544	3.75254	0.00017505	0.00332226
traf1	TNF receptor-associated factor 1	496.976	1.58184	0.421502	3.75287	0.000174822	0.00332098
unm_sa1614	un-named sa1614	73.9573	1.9114	0.50897	3.75542	0.000173048	0.00329029
mmp2	matrix metallopeptidase 2	73.0436	-1.98887	0.529558	-3.75572	0.000172843	0.00328942
hhla2a.1	HERV-H LTR-associating 2a tandem duplicate 1	78.1939	1.47184	0.391886	3.75578	0.000172804	0.00328942
si:ch211-214p13.7	si:ch211-214p13.7	104.71	1.9739	0.52553	3.75601	0.000172646	0.00328942
dolk	dolichol kinase	142.894	-1.28661	0.342485	-3.75669	0.000172173	0.00328573
tlr21	toll-like receptor 21	72.1262	2.41081	0.641568	3.75769	0.000171488	0.00327568
LOC101883059	uncharacterized LOC101883059	71.3409	1.95991	0.520805	3.76324	0.000167723	0.00320672
cacna1g	calcium channel voltage-dependent T type alpha 1G subunit	19.1614	-3.45617	0.918177	-3.76416	0.000167109	0.00319792
tlr1	toll-like receptor 1	111.922	1.5516	0.41219	3.76427	0.000167033	0.00319792
nrros	negative regulator of reactive oxygen species	55.7174	2.51201	0.665782	3.77302	0.000161281	0.00309211
osmr	oncostatin M receptor	112.859	2.62179	0.694756	3.77369	0.000160853	0.00308678
sh3bp1	SH3-domain binding protein 1	46.4068	2.57902	0.683381	3.77391	0.000160707	0.00308678
LOC100538332	uncharacterized LOC100538332	1243.96	1.84705	0.489349	3.7745	0.000160327	0.00308238
LOC100535731	uncharacterized LOC100535731	72.8914	-2.80353	0.742681	-3.77487	0.000160089	0.00308068
tmem131l	transmembrane 131 like	2437.44	0.798282	0.211416	3.77588	0.000159447	0.00307117
negr1	neuronal growth regulator 1	19.0379	-3.40757	0.901991	-3.77783	0.000158203	0.00305005
LOC110437990	uncharacterized LOC110437990	249.86	1.58539	0.419429	3.77987	0.000156909	0.00302791
ttc3	tetratricopeptide repeat domain 3	6603.09	0.742949	0.196465	3.78159	0.00015583	0.0030099
tp53inp1	tumor protein p53 inducible nuclear protein 1	151.323	1.41171	0.373189	3.78284	0.000155049	0.00299761
LOC110437845	uncharacterized LOC110437845	397.864	1.78705	0.472302	3.78369	0.00015452	0.00299017
boc	BOC cell adhesion associated oncogene regulated	22.628	-3.7657	0.995168	-3.78398	0.00015434	0.00298948
si:zfos-741a10.3	si:zfos-741a10.3	119.571	1.71105	0.452168	3.78411	0.000154258	0.00298948
LOC110439712	uncharacterized LOC110439712	8.0725	-6.50247	1.71792	-3.78508	0.00015366	0.0029819
ttc28	tetratricopeptide repeat domain 28	85.6012	-2.07796	0.548966	-3.78523	0.000153564	0.0029819
il10	interleukin 10	28.6215	3.09856	0.818386	3.78619	0.000152976	0.0029742
LOC110438240	uncharacterized LOC110438240	36.6564	2.26384	0.597503	3.78883	0.000151356	0.00294546
LOC101882208	ras-related protein Rab-37-like	201.079	1.46447	0.385881	3.79514	0.000147558	0.00287427
atp1a1b	ATPase Na+/K+ transporting subunit alpha 1b	7.96041	-6.48522	1.7085	-3.79586	0.000147133	0.00286867
si:ch211-132g1.6	si:ch211-132g1.6	18.8295	3.48803	0.918788	3.79634	0.00014685	0.00286585
zbtb7b	zinc finger and BTB domain containing 7B	1495.48	0.578614	0.152352	3.79787	0.000145945	0.00285088
si:dkey-1h24.2	si:dkey-1h24.2	12.7138	4.59783	1.21027	3.79901	0.000145273	0.00284044
si:dkey-9k7.3	si:dkey-9k7.3	567.288	1.42085	0.373959	3.79947	0.000145004	0.00283786
jade2	jade family PHD finger 2	171.556	1.34564	0.353641	3.80511	0.000141739	0.00277659
dnase2	deoxyribonuclease II lysosomal	64.5713	1.69889	0.446172	3.80769	0.000140269	0.0027504
si:dkey-204l11.1	si:dkey-204l11.1	37.6814	-3.10393	0.815033	-3.80835	0.000139897	0.0027457
dpysl3	dihydropyrimidinase like 3	44.8301	-2.39215	0.628091	-3.80861	0.000139751	0.00274544
ndrg4	NDRG family member 4	220.892	-2.57412	0.674722	-3.81509	0.000136133	0.0026769
LOC108179118	FYVE RhoGEF and PH domain-containing protein 5-like	24.2513	-5.08484	1.33246	-3.81614	0.000135557	0.0026681
mxra8b	matrix-remodelling associated 8b	72.1799	-2.08855	0.546828	-3.81939	0.000133784	0.0026357
reep5	receptor accessory protein 5	931.645	0.863055	0.225914	3.82028	0.000133298	0.00262863
zgc:55621	zgc:55621	73.4602	1.852	0.484474	3.82271	0.000131995	0.00260542
pou2f3	POU class 2 homeobox 3	253.654	1.0056	0.262907	3.82492	0.000130813	0.00258456
dok2l	docking protein 2-like	25.962	2.78112	0.726815	3.82644	0.000130008	0.0025711
cideb	cell death inducing DFFA like effector b	982.25	-0.81469	0.21271	-3.83005	0.000128117	0.00253613
dok3	docking protein 3	136.598	2.23047	0.582005	3.83238	0.000126907	0.00251458
grasp	GRP1 (general receptor for phosphoinositides 1)-associated scaffold protein	554.944	0.975937	0.254449	3.83549	0.000125315	0.00248541
baiap3	BAI1-associated protein 3	52.8349	2.33127	0.607747	3.83592	0.000125093	0.00248339
chst2a	carbohydrate (N-acetylglucosamine-6-O) sulfotransferase 2a	161.707	1.22726	0.319545	3.84064	0.000122715	0.00243851
LOC101883074	transforming growth factor beta receptor type 3	24.7805	-2.76303	0.719338	-3.84108	0.000122496	0.0024365
clk4a	CDC-like kinase 4a	2966.18	0.852697	0.221902	3.84267	0.000121705	0.0024231
si:dkey-118j18.2	si:dkey-118j18.2	1505.65	0.789675	0.205463	3.8434	0.000121342	0.00241821
adgrf3a	adhesion G protein-coupled receptor F3a	257.773	1.22423	0.318421	3.84468	0.00012071	0.00240791
fam26f	/	120.904	2.05346	0.533704	3.84758	0.000119293	0.00238194
si:ch211-276f18.2	si:ch211-276f18.2	70.0042	1.38061	0.358643	3.84954	0.000118339	0.00236518
fam49al	family with sequence similarity 49 member A like	99.0544	1.50373	0.390604	3.84974	0.000118242	0.00236518
LOC103911612	interleukin-6 receptor subunit beta-like	133.135	1.67246	0.434431	3.84977	0.000118229	0.00236518
smarcd2	SWI/SNF related matrix associated actin dependent regulator of chromatin subfamily d member 2	871.737	0.914427	0.237341	3.85279	0.000116779	0.00234078
fn1b	fibronectin 1b	1078.38	-2.45383	0.636782	-3.85348	0.00011645	0.00233644
kiaa0040	KIAA0040 ortholog	272.382	1.67928	0.435003	3.86039	0.000113207	0.00227357
zgc:63831	/	2891.29	0.743992	0.192708	3.86072	0.000113054	0.00227272
ecscr	endothelial cell surface expressed chemotaxis and apoptosis regulator	24.9591	-4.47541	1.15901	-3.86139	0.000112742	0.00226864
tlr7	toll-like receptor 7	40.3546	2.63832	0.68314	3.86204	0.000112443	0.00226484
plekhg1	pleckstrin homology and RhoGEF domain containing G1	246.095	-0.989061	0.256094	-3.86211	0.000112414	0.00226484
LOC101885725	neuronal cell adhesion molecule-like	289.866	2.58572	0.669472	3.86234	0.000112307	0.00226484
smad6b	SMAD family member 6b	220	-1.0397	0.269045	-3.86443	0.000111349	0.00224936
klf12a	Kruppel-like factor 12a	247.802	1.5182	0.392222	3.87076	0.000108496	0.00219387
ccdc80l1	coiled-coil domain containing 80 like 1	16.9569	-6.6013	1.70508	-3.87156	0.000108143	0.00218886
si:ch211-142k18.1	si:ch211-142k18.1	14.5502	-4.81998	1.24492	-3.87172	0.000108068	0.00218886
arhgap9	Rho GTPase activating protein 9	486.201	1.90006	0.490577	3.87311	0.000107457	0.00217925
c1qa	complement component 1 q subcomponent A chain	166.759	3.31214	0.855029	3.87372	0.000107187	0.0021759
tmc8	transmembrane channel-like 8	635.037	1.8825	0.485755	3.87541	0.000106446	0.00216298
csf1ra	colony stimulating factor 1 receptor a	319.938	2.04263	0.526799	3.87745	0.000105557	0.00214702
snn	stannin	205.534	1.52377	0.392856	3.87871	0.000105013	0.00213805
tgfbr2a	transforming growth factor beta receptor 2a	682.999	1.98939	0.512623	3.8808	0.000104113	0.00212182
LOC108180013	uncharacterized LOC108180013	25.442	-3.34615	0.86141	-3.88451	0.000102537	0.00209175
ccl35.2	chemokine (C-C motif) ligand 35 duplicate 2	52.8132	2.1903	0.563615	3.88617	0.000101839	0.00207957
fbxl22	F-box and leucine-rich repeat protein 22	16.4501	-3.38705	0.871428	-3.88678	0.000101583	0.00207639
nfatc1	nuclear factor of activated T cells 1	14.1403	-5.45611	1.40372	-3.88689	0.000101536	0.00207639
nitr13	novel immune-type receptor 13	39.6074	2.33148	0.599747	3.88744	0.000101309	0.00207488
unm_hu7910	un-named hu7910	472.827	0.855931	0.220117	3.88853	0.000100854	0.0020676
jam2a	junctional adhesion molecule 2a	68.3096	-2.88707	0.741852	-3.89171	9.95e-05	0.00204269
celf2	cugbp Elav-like family member 2	296.732	2.23005	0.572769	3.89346	9.88e-05	0.00203002
si:cabz01074946.1	si:cabz01074946.1	279.437	1.84514	0.47385	3.89393	9.86e-05	0.0020281
pear1	platelet endothelial aggregation receptor 1	58.3531	-2.0795	0.533439	-3.89829	9.69e-05	0.00199394
plekho2	pleckstrin homology domain containing family O member 2	117.738	1.90898	0.48941	3.90058	9.6e-05	0.00197708
si:ch211-133n4.4	si:ch211-133n4.4	22.6078	-3.96873	1.01683	-3.90306	9.5e-05	0.00195894
ugt5g1	UDP glucuronosyltransferase 5 family polypeptide G1	590.893	-3.20925	0.821369	-3.9072	9.34e-05	0.00192755
loxl2a	lysyl oxidase-like 2a	24.4811	-3.02487	0.773929	-3.90846	9.29e-05	0.00191945
ccdc80	coiled-coil domain containing 80	25.7753	-3.69123	0.944254	-3.90915	9.26e-05	0.00191591
LOC101882856	G-protein coupled receptor 35-like	102.385	2.1149	0.540828	3.91049	9.21e-05	0.00190724
grna	granulin a	6935.15	0.757539	0.19364	3.9121	9.15e-05	0.00189647
emilin2a	elastin microfibril interfacer 2a	34.7172	-3.21283	0.820552	-3.91545	9.02e-05	0.00187215
nav1a	neuron navigator 1a	609.967	1.04454	0.266655	3.9172	8.96e-05	0.00186051
eomesb	eomesodermin homolog b	19.6376	3.27317	0.834798	3.92091	8.82e-05	0.00183393
abcc10	ATP-binding cassette sub-family C (CFTR/MRP) member 10	25.9628	2.43636	0.621376	3.92091	8.82e-05	0.00183393
foxp3a	forkhead box P3a	184.63	1.98524	0.506269	3.92132	8.81e-05	0.00183393
ablim1a	actin binding LIM protein 1a	154.613	1.62226	0.413257	3.92556	8.65e-05	0.00180429
LOC101882070	uncharacterized LOC101882070	294.921	2.15797	0.549527	3.92697	8.6e-05	0.00179557
ngef	neuronal guanine nucleotide exchange factor	6022.41	-0.746357	0.189988	-3.92844	8.55e-05	0.00178643
lbh	LBH regulator of WNT signaling pathway	4193.92	0.822935	0.209357	3.93078	8.47e-05	0.0017709
aqp8a.1	aquaporin 8a tandem duplicate 1	434.213	-2.19327	0.557391	-3.93489	8.32e-05	0.00174265
cald1a	caldesmon 1a	37.8227	-4.41545	1.12203	-3.93525	8.31e-05	0.00174179
gpr34b	G protein-coupled receptor 34b	72.4452	1.98514	0.504402	3.93562	8.3e-05	0.00174084
inpp4b	inositol polyphosphate-4-phosphatase type II B	454.185	1.61168	0.409316	3.93749	8.23e-05	0.00172912
osbpl3b	oxysterol binding protein-like 3b	131.643	1.81929	0.461565	3.94156	8.1e-05	0.00170174
mmp17a	matrix metallopeptidase 17a	16.2103	-4.94436	1.25435	-3.94176	8.09e-05	0.00170174
fbn2b	fibrillin 2b	20.3855	-4.16272	1.0558	-3.94271	8.06e-05	0.00169704
LOC571410	adenosine receptor A1-like	83.2782	2.36564	0.59994	3.94313	8.04e-05	0.00169583
si:ch211-117l17.5	si:ch211-117l17.5	54.4147	2.09719	0.531727	3.94411	8.01e-05	0.00169168
clu	clusterin	266.15	-1.75466	0.444897	-3.94396	8.01e-05	0.00169168
sox7	SRY-box transcription factor 7	59.7097	-3.67235	0.930877	-3.94505	7.98e-05	0.00168746
itgb3b	integrin beta 3b	19.6168	-3.60715	0.914325	-3.94515	7.98e-05	0.00168746
LOC101882696	uncharacterized LOC101882696	25.061	4.84562	1.22821	3.94528	7.97e-05	0.00168746
tfec	transcription factor EC	111.896	2.02441	0.513114	3.94534	7.97e-05	0.00168746
abcc5	ATP-binding cassette sub-family C (CFTR/MRP) member 5	5461.91	1.12365	0.284663	3.9473	7.9e-05	0.00167849
si:dkeyp-44a8.4	si:dkeyp-44a8.4	111.897	-4.70116	1.19052	-3.94883	7.85e-05	0.00166953
galnt17	polypeptide N-acetylgalactosaminyltransferase 17	23.4873	-4.13556	1.04728	-3.94884	7.85e-05	0.00166953
ftr06	finTRIM family member 6	70.3313	2.08314	0.527111	3.952	7.75e-05	0.00165093
smtnb	smoothelin b	421.581	-0.966364	0.244503	-3.95237	7.74e-05	0.00165011
LOC101885990	interleukin-17 receptor A-like	175.027	1.8894	0.477833	3.9541	7.68e-05	0.0016399
LOC797658	RAS guanyl-releasing protein 2-like	280.825	1.93152	0.488298	3.95562	7.63e-05	0.00163118
rfx1a	regulatory factor X 1a (influences HLA class II expression)	226.53	2.18445	0.55199	3.95741	7.58e-05	0.00162066
tnrc6c1	trinucleotide repeat containing 6C1	993.776	1.28106	0.323381	3.96145	7.45e-05	0.00159515
c6	complement component 6	45.2185	-2.51917	0.635324	-3.96517	7.33e-05	0.00157209
LOC108179642	antigen WC1.1-like	237.464	2.46413	0.620887	3.96872	7.23e-05	0.00155045
pacsin3	protein kinase C and casein kinase substrate in neurons 3	85.5628	-2.44503	0.61575	-3.97081	7.16e-05	0.00153856
fcer1g	Fc fragment of IgE high affinity I receptor for; gamma polypeptide	145.957	2.01136	0.506225	3.97326	7.09e-05	0.00152439
ushbp1	Usher syndrome 1C binding protein 1	484.359	1.15117	0.289449	3.97711	6.98e-05	0.00150145
cpe	carboxypeptidase E	448.514	1.44966	0.364446	3.97771	6.96e-05	0.00149922
bhlhe40	basic helix-loop-helix family member e40	1773.02	1.04622	0.262974	3.97843	6.94e-05	0.00149626
crtam	cytotoxic and regulatory T-cell molecule	296.667	1.72761	0.433752	3.98295	6.81e-05	0.00146959
pcdh10a	protocadherin 10a	30.9655	-3.52152	0.88379	-3.98456	6.76e-05	0.00146119
sh3pxd2aa	SH3 and PX domains 2Aa	108.74	-2.1809	0.547259	-3.98512	6.74e-05	0.00145926
svilb	supervillin b	154.621	-1.64717	0.413267	-3.98572	6.73e-05	0.00145713
nfkb1	nuclear factor of kappa light polypeptide gene enhancer in B-cells 1	687.909	1.32776	0.333088	3.98622	6.71e-05	0.00145559
caskb	calcium/calmodulin-dependent serine protein kinase b	249.339	1.04512	0.262162	3.98653	6.7e-05	0.00145518
LOC559843	protein sel-1 homolog 3	359.271	0.830292	0.208274	3.98654	6.7e-05	0.00145518
zmp:0000001167	zmp:0000001167	618.644	-1.19098	0.298716	-3.98699	6.69e-05	0.00145518
LOC553450	sushi domain-containing protein 3	248.724	1.44845	0.363115	3.98897	6.64e-05	0.00144622
glipr2l	GLI pathogenesis-related 2 like	326.947	-1.17994	0.295816	-3.98875	6.64e-05	0.00144622
crim1	cysteine rich transmembrane BMP regulator 1 (chordin-like)	94.8724	-1.58225	0.396351	-3.99205	6.55e-05	0.00142925
col15a1b	collagen type XV alpha 1b	193.887	-3.42306	0.856144	-3.99822	6.38e-05	0.00139393
zgc:172302	zgc:172302	132.953	1.21256	0.303125	4.00021	6.33e-05	0.00138376
arhgef6	Rac/Cdc42 guanine nucleotide exchange factor (GEF) 6	1062.59	1.1505	0.28759	4.00049	6.32e-05	0.00138356
LOC101882342	roundabout homolog 1-like	11.6964	-6.05533	1.51322	-4.00161	6.29e-05	0.00137849
cd247l	CD247 antigen like	104.871	2.1181	0.529232	4.00221	6.28e-05	0.00137644
LOC100332713	/	21.3917	4.37079	1.08979	4.01066	6.05e-05	0.00132953
fstl3	follistatin-like 3 (secreted glycoprotein)	13.882	-4.82693	1.20317	-4.01184	6.02e-05	0.00132427
LOC110438270	uncharacterized LOC110438270	36.1185	2.88502	0.718592	4.01482	5.95e-05	0.00130908
rprmb	reprimo TP53 dependent G2 arrest mediator candidate b	36.5427	-3.00531	0.748535	-4.01492	5.95e-05	0.00130908
cdc42ep1a	CDC42 effector protein (Rho GTPase binding) 1a	24.0779	-4.7711	1.18786	-4.01655	5.91e-05	0.00130224
sept6	septin 6	1378.12	0.717693	0.17867	4.01685	5.9e-05	0.00130198
sorbs1	sorbin and SH3 domain containing 1	66.1986	-2.82068	0.702133	-4.0173	5.89e-05	0.00130089
LOC110438511	nuclear factor NF-kappa-B p105 subunit-like	546.577	1.21227	0.301405	4.02206	5.77e-05	0.00127624
acta1a	actin alpha 1 skeletal muscle a	201.351	-2.21752	0.550723	-4.02656	5.66e-05	0.00125343
tanc1a	tetratricopeptide repeat ankyrin repeat and coiled-coil containing 1a	199.606	-1.16773	0.289892	-4.02816	5.62e-05	0.00124622
aph1b	APH1B gamma secretase subunit	203.938	-3.22297	0.79822	-4.0377	5.4e-05	0.00119794
hk2	hexokinase 2	322.63	1.59451	0.394713	4.03967	5.35e-05	0.00118916
lime1	Lck interacting transmembrane adaptor 1	257.343	2.29826	0.568197	4.04484	5.24e-05	0.0011645
emilin1a	elastin microfibril interfacer 1a	33.6883	-2.39066	0.590922	-4.04564	5.22e-05	0.00116179
si:dkey-126g1.9	si:dkey-126g1.9	14.7255	-4.89072	1.20888	-4.04568	5.22e-05	0.00116179
zbtb2a	zinc finger and BTB domain containing 2a	120.267	1.58658	0.392096	4.0464	5.2e-05	0.00116048
rab44	RAB44 member RAS oncogene family	442.386	2.08278	0.514335	4.04946	5.13e-05	0.00114667
si:ch211-196f2.6	si:ch211-196f2.6	509.068	1.93589	0.478053	4.04952	5.13e-05	0.00114667
si:ch211-119e14.1	si:ch211-119e14.1	2253.48	2.03385	0.502207	4.04983	5.13e-05	0.00114667
frmd6	FERM domain containing 6	29.7182	-2.91137	0.718791	-4.05037	5.11e-05	0.00114591
si:ch211-286b5.6	si:ch211-286b5.6	30.5412	2.49727	0.616212	4.05261	5.06e-05	0.00113623
LOC101885539	uncharacterized LOC101885539	478.624	1.83642	0.452983	4.05407	5.03e-05	0.0011304
LOC564748	leucine-rich repeat neuronal protein 4-like	25.5448	-3.7814	0.932342	-4.0558	5e-05	0.00112326
glp2r	glucagon like peptide 2 receptor	110.792	-3.63714	0.895901	-4.05976	4.91e-05	0.00110559
sema3c	sema domain immunoglobulin domain (Ig) short basic domain secreted (semaphorin) 3C	22.0525	-4.39421	1.08194	-4.06141	4.88e-05	0.001099
adcy7	adenylate cyclase 7	416.268	2.00405	0.493394	4.06177	4.87e-05	0.00109849
hcst	hematopoietic cell signal transducer	131.805	2.19219	0.538903	4.06787	4.74e-05	0.0010713
erg	ETS transcription factor ERG	80.1602	-2.17601	0.53481	-4.06876	4.73e-05	0.00106841
egfl7	EGF-like-domain multiple 7	42.1393	-2.90725	0.714152	-4.07091	4.68e-05	0.00105975
tmem45a	transmembrane protein 45a	15.2212	-6.44224	1.58115	-4.0744	4.61e-05	0.0010451
cx32.2	connexin 32.2	241.544	1.84417	0.452226	4.07798	4.54e-05	0.0010303
akap7	A kinase (PRKA) anchor protein 7	2387.71	-0.758613	0.185999	-4.07858	4.53e-05	0.00102873
dock8	dedicator of cytokinesis 8	2232.09	1.12573	0.275974	4.0791	4.52e-05	0.00102756
cped1	cadherin-like and PC-esterase domain containing 1	43.7873	-4.14356	1.01571	-4.07947	4.51e-05	0.00102706
si:dkey-229e3.2	si:dkey-229e3.2	293.838	1.09808	0.26912	4.08024	4.5e-05	0.00102481
ccl36.1	chemokine (C-C motif) ligand 36 duplicate 1	2341.38	1.46122	0.35806	4.08094	4.49e-05	0.00102284
il7r	interleukin 7 receptor	1133.92	2.11924	0.519195	4.08178	4.47e-05	0.00102029
slc38a2	solute carrier family 38 member 2	857.056	1.01432	0.248351	4.08421	4.42e-05	0.00101078
ncf2	neutrophil cytosolic factor 2	201.668	1.69873	0.415896	4.0845	4.42e-05	0.00101065
LOC103909115	uncharacterized LOC103909115	2360.92	0.810139	0.198228	4.0869	4.37e-05	0.00100132
traf5	Tnf receptor-associated factor 5	492.158	1.43861	0.351825	4.089	4.33e-05	0.000993417
unc13d	unc-13 homolog D (C. elegans)	831.118	1.79486	0.438409	4.09404	4.24e-05	0.000973157
stim1b	stromal interaction molecule 1b	253.322	1.2217	0.298149	4.09763	4.17e-05	0.000959244
gcnt3	glucosaminyl (N-acetyl) transferase 3 mucin type	121.256	1.91109	0.466196	4.09934	4.14e-05	0.00095325
alox5a	arachidonate 5-lipoxygenase a	113.812	1.61355	0.393588	4.09959	4.14e-05	0.00095325
klhl4	kelch-like family member 4	11.2155	-6.98063	1.70277	-4.09957	4.14e-05	0.00095325
il23r	interleukin 23 receptor	263.47	1.91985	0.468089	4.10147	4.11e-05	0.000947662
si:ch211-106a19.1	si:ch211-106a19.1	489.381	1.54692	0.377137	4.10174	4.1e-05	0.000947616
LOC100330861	fibulin-7-like	42.0484	-2.83263	0.690352	-4.10316	4.08e-05	0.000942864
afap1	actin filament associated protein 1	14.1504	-5.41877	1.3205	-4.10356	4.07e-05	0.000942299
gramd1ba	GRAM domain containing 1Ba	44.9499	2.5414	0.619098	4.105	4.04e-05	0.00093749
spi1b	Spi-1 proto-oncogene b	344.236	2.02855	0.493996	4.1064	4.02e-05	0.000933127
pcdh10b	protocadherin 10b	51.3598	-2.65465	0.646476	-4.10634	4.02e-05	0.000933127
mfap2	microfibril associated protein 2	22.0665	-3.52671	0.858395	-4.1085	3.98e-05	0.000926514
ctgfa	/	48.882	-3.88504	0.945565	-4.1087	3.98e-05	0.000926514
cxcr4b	chemokine (C-X-C motif) receptor 4b	578.477	1.57927	0.383833	4.11446	3.88e-05	0.000904918
si:dkey-183i3.6	si:dkey-183i3.6	398.893	1.71525	0.416612	4.11713	3.84e-05	0.00089552
nitr2a	novel immune-type receptor 2a	247.858	1.97459	0.479455	4.11841	3.82e-05	0.000891575
si:ch73-248e21.5	si:ch73-248e21.5	487.249	1.93555	0.469773	4.12017	3.79e-05	0.00088577
cybb	cytochrome b-245 beta polypeptide (chronic granulomatous disease)	673.482	1.46651	0.355465	4.1256	3.7e-05	0.000866114
si:ch211-105j21.9	si:ch211-105j21.9	273.179	1.71714	0.415891	4.12883	3.65e-05	0.000855016
si:dkey-222f8.3	si:dkey-222f8.3	608.399	1.02056	0.247102	4.13014	3.63e-05	0.000851124
abat	4-aminobutyrate aminotransferase	3815.43	-0.774575	0.187498	-4.13112	3.61e-05	0.000848456
si:ch211-204a13.2	si:ch211-204a13.2	23.718	-3.4384	0.83202	-4.13259	3.59e-05	0.000843988
zgc:194312	zgc:194312	1199.31	0.887	0.214622	4.13284	3.58e-05	0.000843988
tlr18	toll-like receptor 18	25.077	-3.16119	0.764278	-4.13617	3.53e-05	0.000832827
stard13a	StAR-related lipid transfer (START) domain containing 13a	18.5558	-5.27531	1.27531	-4.1365	3.53e-05	0.000832584
skap1	src kinase associated phosphoprotein 1	224.381	1.69244	0.409138	4.13661	3.52e-05	0.000832584
smim14	small integral membrane protein 14	156.031	3.49942	0.845508	4.13884	3.49e-05	0.000826026
ndnf	neuron-derived neurotrophic factor	32.1849	-3.36457	0.812828	-4.13934	3.48e-05	0.000825184
si:ch211-139g16.8	si:ch211-139g16.8	61.5565	2.5116	0.606671	4.13998	3.47e-05	0.000823837
hand2	heart and neural crest derivatives expressed 2	31.2166	-3.58079	0.864927	-4.13999	3.47e-05	0.000823837
si:dkey-85p17.3	si:dkey-85p17.3	717.501	1.94632	0.469837	4.14254	3.43e-05	0.000816533
pdlim4	PDZ and LIM domain 4	705.152	-0.9868	0.238158	-4.14347	3.42e-05	0.000814181
fbln2	fibulin 2	85.4729	-1.99356	0.480782	-4.1465	3.38e-05	0.000804414
fam171a2a	family with sequence similarity 171 member A2a	33.0093	-2.45476	0.591757	-4.14825	3.35e-05	0.000799192
tgfb1b	transforming growth factor beta 1b	209.077	1.40325	0.338226	4.14887	3.34e-05	0.000797965
LOC101884556	interferon-induced very large GTPase 1-like	144.884	2.16989	0.522936	4.14944	3.33e-05	0.000796896
LOC101882195	interleukin-1 receptor type 2	233.889	1.52513	0.367356	4.15164	3.3e-05	0.000790171
nrg1	neuregulin 1	220.667	-1.33385	0.32109	-4.15413	3.27e-05	0.000782534
ubash3bb	ubiquitin associated and SH3 domain containing Bb	92.145	1.89442	0.455801	4.15625	3.24e-05	0.000776211
camk1da	calcium/calmodulin-dependent protein kinase 1Da	44.035	2.50766	0.602818	4.1599	3.18e-05	0.000764802
il2rgb	interleukin 2 receptor gamma b	108.504	1.79204	0.43036	4.16405	3.13e-05	0.000751898
c1qtnf1	C1q and TNF related 1	15.0591	-5.5034	1.32074	-4.16692	3.09e-05	0.000743359
mafbb	v-maf avian musculoaponeurotic fibrosarcoma oncogene homolog Bb	119.82	1.32206	0.316936	4.17137	3.03e-05	0.000729835
LOC103910580	prosaposin-like	70.4278	2.75598	0.660437	4.17296	3.01e-05	0.000725585
LOC103910228	uncharacterized LOC103910228	116.554	1.66227	0.398123	4.17526	2.98e-05	0.000719133
trnE	/	1080.61	1.19179	0.285368	4.17634	2.96e-05	0.000716577
cacna2d3	calcium channel voltage dependent alpha2/delta subunit 3	92.9638	1.64634	0.394035	4.17817	2.94e-05	0.000711659
LOC101885769	uncharacterized LOC101885769	37.928	3.24138	0.775434	4.18008	2.91e-05	0.000706552
rcc2	regulator of chromosome condensation 2	195.696	-1.4315	0.342365	-4.18122	2.9e-05	0.000703837
cx39.4	connexin 39.4	43.0817	-3.8594	0.922881	-4.18191	2.89e-05	0.000702538
LOC108190717	uncharacterized LOC108190717	2639.99	1.48274	0.354272	4.18532	2.85e-05	0.000692863
LOC100536213	uncharacterized LOC100536213	130.15	2.01731	0.481888	4.18626	2.84e-05	0.000690817
pecam1	platelet/endothelial cell adhesion molecule 1	131.435	-3.54682	0.847155	-4.18674	2.83e-05	0.000690162
LOC799279	interleukin-1 receptor type 1-like	445.252	1.50684	0.35919	4.19512	2.73e-05	0.000665935
mef2b	myocyte enhancer factor 2b	225.04	1.12836	0.268851	4.19697	2.71e-05	0.000661295
actc1a	actin alpha cardiac muscle 1a	53.0798	-5.21666	1.24255	-4.19834	2.69e-05	0.000658075
epas1b	endothelial PAS domain protein 1b	26.5522	-4.76933	1.13492	-4.20235	2.64e-05	0.000647301
stc2b	stanniocalcin 2b	12.5522	-7.14347	1.69797	-4.20706	2.59e-05	0.000634714
LOC101883783	polycomb protein SCMH1	415.989	1.26996	0.301794	4.20802	2.58e-05	0.000632769
foxf2b	forkhead box F2b	20.0056	-6.8392	1.62509	-4.2085	2.57e-05	0.000632189
cd44b	CD44 molecule (Indian blood group) b	203.983	1.93745	0.46022	4.20983	2.56e-05	0.000629201
cd226	CD226 molecule	522.019	1.7749	0.421365	4.21228	2.53e-05	0.000623179
slc6a8	solute carrier family 6 member 8	1640.28	-1.57146	0.373054	-4.21242	2.53e-05	0.000623179
tnfrsf9b	tumor necrosis factor receptor superfamily member 9b	130.625	2.07894	0.493434	4.21319	2.52e-05	0.000622128
LOC405768	protein kinase Npk	18.4123	-4.47423	1.06166	-4.21438	2.5e-05	0.000619623
ubald2	UBA-like domain containing 2	164.063	1.37433	0.325846	4.21772	2.47e-05	0.000611233
bcl11ba	BAF chromatin remodeling complex subunit BCL11B a	672.667	2.19573	0.520019	4.2224	2.42e-05	0.000599405
si:dkeyp-61b2.1	si:dkeyp-61b2.1	76.4033	2.54721	0.602492	4.2278	2.36e-05	0.000585897
LOC110440122	uncharacterized LOC110440122	40.9043	2.53108	0.598605	4.22829	2.35e-05	0.000585309
si:zfos-2330d3.8	si:zfos-2330d3.8	684.907	2.11515	0.499701	4.23282	2.31e-05	0.000574333
cytip	cytohesin 1 interacting protein	559.338	1.97479	0.466515	4.23307	2.31e-05	0.000574333
cap2	CAP adenylate cyclase-associated protein 2 (yeast)	22.6207	-4.68654	1.10679	-4.23436	2.29e-05	0.000571783
prph	peripherin	10.4428	-6.87667	1.6236	-4.23545	2.28e-05	0.000569712
card11	caspase recruitment domain family member 11	654.416	1.13367	0.26746	4.23864	2.25e-05	0.000562367
batf3	basic leucine zipper transcription factor ATF-like 3	109.489	1.93566	0.456649	4.23884	2.25e-05	0.000562367
syt11a	synaptotagmin XIa	47.4619	2.17145	0.512262	4.23894	2.25e-05	0.000562367
LOC110437886	uncharacterized LOC110437886	86.1313	4.37635	1.03209	4.24026	2.23e-05	0.000560499
phldb2a	pleckstrin homology-like domain family B member 2a	26.0825	-3.39433	0.800512	-4.2402	2.23e-05	0.000560499
fam198b	family with sequence similarity 198 member B	15.4186	-4.95796	1.16925	-4.24027	2.23e-05	0.000560499
ephb4a	eph receptor B4a	60.163	-2.59647	0.612283	-4.24064	2.23e-05	0.000560499
LOC794408	inositol 1 4 5-trisphosphate receptor-interacting protein	99.71	2.27441	0.536277	4.24111	2.22e-05	0.000560499
srfb	serum response factor b	210.001	1.68131	0.396273	4.2428	2.21e-05	0.000557427
ptgir	prostaglandin I2 (prostacyclin) receptor (IP)	53.2004	1.91212	0.450236	4.24693	2.17e-05	0.000547902
chd	/	21.9471	-6.09558	1.43443	-4.24949	2.14e-05	0.000542348
wnk1b	WNK lysine deficient protein kinase 1b	557.891	1.29075	0.303486	4.25306	2.11e-05	0.000534424
slit3	slit homolog 3 (Drosophila)	91.6966	-2.04476	0.480755	-4.25323	2.11e-05	0.000534424
krt94	keratin 94	520.65	-2.41503	0.567803	-4.25328	2.11e-05	0.000534424
p2ry11	purinergic receptor P2Y11	107.893	1.67614	0.393958	4.25461	2.09e-05	0.000532702
gata4	GATA binding protein 4	178.186	-1.54847	0.363548	-4.25933	2.05e-05	0.000522217
bach2b	BTB and CNC homology 1 basic leucine zipper transcription factor 2b	147.655	2.46128	0.577465	4.26221	2.02e-05	0.000516148
LOC110437721	interleukin-6 receptor subunit beta-like	896.823	1.13335	0.265854	4.26303	2.02e-05	0.000514899
si:dkey-183p4.10	si:dkey-183p4.10	1004.12	2.18757	0.512793	4.26599	1.99e-05	0.000508739
lsamp	limbic system associated membrane protein	109.322	1.99193	0.46692	4.26611	1.99e-05	0.000508739
dnmt3aa	DNA (cytosine-5-)-methyltransferase 3 alpha a	334.347	0.940096	0.220363	4.26613	1.99e-05	0.000508739
si:dkey-203a12.9	si:dkey-203a12.9	3358.17	1.00772	0.236191	4.26653	1.99e-05	0.000508739
sb:cb288	sb:cb288	17.0263	-5.10553	1.19651	-4.26701	1.98e-05	0.000508739
mmp14a	matrix metallopeptidase 14a (membrane-inserted)	107.009	-2.53705	0.5939	-4.27185	1.94e-05	0.000498647
zgc:110006	zgc:110006	84.9402	2.39411	0.559863	4.27624	1.9e-05	0.00048952
abcc3	ATP-binding cassette sub-family C (CFTR/MRP) member 3	1232.57	0.823824	0.192465	4.28039	1.87e-05	0.000481081
b4galt4	UDP-Gal:betaGlcNAc beta 1 4- galactosyltransferase polypeptide 4	1631.05	-0.80556	0.18819	-4.28057	1.86e-05	0.000481081
zgc:101640	zgc:101640	548.402	1.58055	0.369098	4.2822	1.85e-05	0.000478375
fa2h	fatty acid 2-hydroxylase	1017.64	-0.876108	0.20454	-4.28332	1.84e-05	0.000476569
il17a/f3	interleukin 17a/f3	108.328	1.73708	0.40536	4.28527	1.83e-05	0.000472982
LOC100004180	transmembrane protein 211	22.7198	-4.19388	0.978562	-4.28576	1.82e-05	0.000472541
trabd2b	TraB domain containing 2B	22.5681	-3.07401	0.716505	-4.29029	1.78e-05	0.000463582
spry2	sprouty RTK signaling antagonist 2	1061.68	0.957395	0.223033	4.29262	1.77e-05	0.000459906
si:ch73-29l19.1	si:ch73-29l19.1	21.6024	-5.44602	1.26882	-4.29221	1.77e-05	0.000460173
col27a1b	collagen type XXVII alpha 1b	18.4024	-5.7577	1.34037	-4.29559	1.74e-05	0.000454361
si:ch1073-278o19.1	si:ch1073-278o19.1	242.205	0.929677	0.216323	4.29764	1.73e-05	0.000450734
btg2	B-cell translocation gene 2	696.983	0.782542	0.182074	4.29793	1.72e-05	0.000450728
fbn1	fibrillin 1	222.22	-2.46235	0.572852	-4.2984	1.72e-05	0.000450338
kcnj8	potassium inwardly rectifying channel subfamily J member 8	21.6133	-4.47806	1.04179	-4.29841	1.72e-05	0.000450338
limch1b	LIM and calponin homology domains 1b	73.2911	-2.48918	0.578837	-4.3003	1.71e-05	0.000447615
LOC103910991	poly [ADP-ribose] polymerase 11-like	69.2108	1.91984	0.446213	4.30253	1.69e-05	0.000444274
ldhba	lactate dehydrogenase Ba	3827.88	0.965519	0.224389	4.30287	1.69e-05	0.000444145
col12a1a	collagen type XII alpha 1a	177.046	-3.19025	0.741539	-4.3022	1.69e-05	0.000444362
dicp3.1	diverse immunoglobulin domain-containing protein 3.1	172.257	1.72173	0.399143	4.31356	1.61e-05	0.000423983
mast3b	microtubule associated serine/threonine kinase 3b	245.296	1.57637	0.365445	4.31357	1.61e-05	0.000423983
col12a1b	collagen type XII alpha 1b	27.4242	-3.27558	0.759391	-4.31343	1.61e-05	0.000423983
far1	fatty acyl CoA reductase 1	183.061	1.59151	0.368813	4.31522	1.59e-05	0.000422171
arhgap33	Rho GTPase activating protein 33	674.112	1.2873	0.298097	4.31839	1.57e-05	0.000417233
srebf1	sterol regulatory element binding transcription factor 1	2203.97	-1.01195	0.234361	-4.31793	1.57e-05	0.000417566
ptprma	protein tyrosine phosphatase receptor type Ma	37.8212	-2.54089	0.588335	-4.31878	1.57e-05	0.000417021
fignl1	fidgetin-like 1	272.94	1.01449	0.234835	4.31999	1.56e-05	0.000415279
LOC571865	nuclear factor of activated T-cells cytoplasmic 2-like	741.217	2.04279	0.471991	4.32802	1.5e-05	0.000400946
si:dkey-192k22.2	si:dkey-192k22.2	126.825	2.02826	0.468493	4.32931	1.5e-05	0.00039911
si:ch1073-110a20.2	si:ch1073-110a20.2	369.946	2.55518	0.590051	4.33045	1.49e-05	0.000397574
si:dkey-10p5.7	/	44.5882	2.24694	0.518661	4.33219	1.48e-05	0.000394945
trps1	trichorhinophalangeal syndrome I	133.441	1.65219	0.381139	4.33488	1.46e-05	0.000390663
bcl6b	B-cell CLL/lymphoma 6 member B	50.5318	-2.49172	0.574772	-4.33515	1.46e-05	0.000390663
LOC101886252	interleukin-17 receptor B-like	169.71	2.23715	0.515901	4.3364	1.45e-05	0.000388975
LOC110437923	neuropilin-1a-like	17.4707	-4.33558	0.999646	-4.33711	1.44e-05	0.000388211
ldb2a	LIM domain binding 2a	31.8632	-2.93745	0.676606	-4.34144	1.42e-05	0.000381137
nfe2	nuclear factor erythroid 2	190.241	1.97367	0.454448	4.343	1.41e-05	0.00037893
LOC110439931	uncharacterized LOC110439931	267.45	2.30516	0.530698	4.34363	1.4e-05	0.000378347
LOC100332526	arf-GAP with Rho-GAP domain ANK repeat and PH domain-containing protein 1	215.981	1.87643	0.431771	4.34588	1.39e-05	0.000374975
rab11fip5a	RAB11 family interacting protein 5a (class I)	211.034	1.29759	0.298458	4.34764	1.38e-05	0.000372469
LOC100538255	uncharacterized LOC100538255	719.33	1.90943	0.439039	4.34912	1.37e-05	0.000370442
mtmr1a	myotubularin related protein 1a	264.259	1.8224	0.418967	4.34974	1.36e-05	0.000369888
fgl2a	fibrinogen-like 2a	475.54	1.70057	0.390853	4.35091	1.36e-05	0.000368402
prkcbb	protein kinase C beta b	878.991	2.0407	0.46806	4.35992	1.3e-05	0.00035402
srgn	serglycin	1693.47	2.03784	0.467337	4.36053	1.3e-05	0.000353965
mamdc2a	MAM domain containing 2a	41.5711	-3.52844	0.809255	-4.36011	1.3e-05	0.00035402
bgnb	biglycan b	73.9085	-5.14064	1.17855	-4.36182	1.29e-05	0.000352341
zgc:154055	zgc:154055	620.371	1.49362	0.342078	4.36631	1.26e-05	0.000345638
plpp3	phospholipid phosphatase 3	953.813	-1.49839	0.343149	-4.3666	1.26e-05	0.000345629
rasgrp3	RAS guanyl releasing protein 3 (calcium and DAG-regulated)	208.356	1.84118	0.421265	4.37058	1.24e-05	0.000339842
LOC101884620	synapse differentiation-inducing gene protein 1-like	804.871	2.20118	0.503269	4.37377	1.22e-05	0.000335362
prkacab	protein kinase cAMP-dependent catalytic alpha genome duplicate b	1040.11	1.34774	0.306796	4.39295	1.12e-05	0.000307493
si:ch73-361p23.3	si:ch73-361p23.3	265.945	2.08385	0.474286	4.39365	1.11e-05	0.00030691
bdkrb1	bradykinin receptor B1	63.6903	-4.70717	1.07106	-4.39488	1.11e-05	0.000305587
LOC100537384	POU domain class 2 transcription factor 2	36.0699	2.31341	0.526146	4.3969	1.1e-05	0.000303153
thbs1a	thrombospondin 1a	46.7496	-3.99061	0.907569	-4.39703	1.1e-05	0.000303153
dennd3b	DENN/MADD domain containing 3b	73.9181	1.53802	0.34946	4.40114	1.08e-05	0.00029809
zbtb38	zinc finger and BTB domain containing 38	204.198	1.6918	0.384343	4.40179	1.07e-05	0.00029759
wasb	WASP actin nucleation promoting factor b	1900.68	1.64619	0.373726	4.40482	1.06e-05	0.000294259
ptgs1	prostaglandin-endoperoxide synthase 1	93.8449	-4.26594	0.96864	-4.40405	1.06e-05	0.0002949
ptprc	protein tyrosine phosphatase receptor type C	6131.68	2.07486	0.470899	4.40618	1.05e-05	0.000292808
tspan4b	tetraspanin 4b	49.1723	-2.67786	0.607414	-4.40862	1.04e-05	0.00028992
kcnq5b	potassium voltage-gated channel KQT-like subfamily member 5b	57.481	1.8041	0.408915	4.41191	1.02e-05	0.000285923
gpm6ab	glycoprotein M6Ab	32.7792	-4.25047	0.963203	-4.41285	1.02e-05	0.000285078
nanos1	nanos homolog 1	15.0536	-7.40562	1.67791	-4.4136	1.02e-05	0.000284477
ggt5a	gamma-glutamyltransferase 5a	32.4267	-5.01411	1.13498	-4.41777	9.97e-06	0.000279412
LOC108180146	uncharacterized LOC108180146	2192.81	2.1225	0.480096	4.42099	9.83e-06	0.000275664
LOC564730	P2Y purinoceptor 1-like	294.864	2.23528	0.505294	4.42372	9.7e-06	0.000272559
mapk11	mitogen-activated protein kinase 11	205.83	1.60312	0.36235	4.42424	9.68e-06	0.000272279
pkd1a	polycystic kidney disease 1a	38.0047	-3.94108	0.89045	-4.42595	9.6e-06	0.000270501
rgs18	regulator of G protein signaling 18	690.907	1.89794	0.428614	4.42809	9.51e-06	0.000268306
jph2	junctophilin 2	34.8039	-4.94581	1.11694	-4.428	9.51e-06	0.000268306
ankrd44	ankyrin repeat domain 44	1164.75	1.60104	0.361305	4.43126	9.37e-06	0.000265005
c1qtnf12	C1q and TNF related 12	11.2744	-6.98604	1.57512	-4.43523	9.2e-06	0.000260518
LOC571757	DNA-binding protein SATB1-like	856.099	2.37617	0.535549	4.43689	9.13e-06	0.000258872
prex1	phosphatidylinositol-3 4 5-trisphosphate-dependent Rac exchange factor 1	896.937	1.91356	0.430742	4.44248	8.89e-06	0.000252582
tlr8b	toll-like receptor 8b	54.5857	2.21114	0.497677	4.44292	8.87e-06	0.000252412
si:dkey-82f1.1	si:dkey-82f1.1	20.8936	-5.9902	1.34782	-4.44435	8.82e-06	0.000251091
sp100.3	SP110 nuclear body protein tandem duplicate 3	259.267	1.52125	0.342089	4.44695	8.71e-06	0.000248411
si:ch73-40i7.2	si:ch73-40i7.2	672.937	2.23984	0.503443	4.44904	8.63e-06	0.000246343
nefla	neurofilament light polypeptide a	41.4875	2.65102	0.595468	4.45199	8.51e-06	0.000243324
pald1a	phosphatase domain containing paladin 1a	296.993	1.14442	0.256874	4.45519	8.38e-06	0.000240048
antxr1c	anthrax toxin receptor 1c	25.8098	-4.70037	1.05396	-4.45974	8.21e-06	0.000235334
bgna	biglycan a	26.5949	-6.38387	1.42985	-4.4647	8.02e-06	0.000230268
rgs7bpb	regulator of G protein signaling 7 binding protein b	20.1821	-3.37273	0.754922	-4.46766	7.91e-06	0.000227423
si:ch73-187m15.4	si:ch73-187m15.4	38.8928	-8.77185	1.96336	-4.46777	7.9e-06	0.000227423
cd27	CD27 molecule	110.837	2.41045	0.539392	4.46882	7.87e-06	0.000226816
si:ch1073-440p11.2	si:ch1073-440p11.2	79.1865	1.69161	0.378319	4.47138	7.77e-06	0.000224433
LOC100334707	/	248.121	1.57733	0.352617	4.4732	7.71e-06	0.000222848
sort1b	sortilin 1b	1637.54	1.10851	0.247634	4.47643	7.59e-06	0.000219806
mpeg1.1	macrophage expressed 1 tandem duplicate 1	440.994	2.00539	0.447804	4.47829	7.52e-06	0.000218211
LOC100332329	myosin IXb-like	1965.15	0.720137	0.160739	4.48017	7.46e-06	0.000216599
scube3	signal peptide CUB domain EGF-like 3	19.3337	-7.76539	1.73313	-4.48057	7.44e-06	0.000216495
gli1	GLI family zinc finger 1	32.3785	-4.28782	0.956514	-4.48275	7.37e-06	0.000214592
si:ch211-248g20.5	si:ch211-248g20.5	31.1745	-3.66422	0.816609	-4.48711	7.22e-06	0.000210544
LOC108180164	uncharacterized LOC108180164	58.0083	2.52936	0.56366	4.48738	7.21e-06	0.000210544
fam212aa	family with sequence similarity 212 member Aa	25.953	-4.25498	0.947658	-4.49	7.12e-06	0.0002083
trnD	/	45.3877	2.07756	0.462573	4.4913	7.08e-06	0.000207322
rspo3	R-spondin 3	31.8997	-4.01538	0.893893	-4.49201	7.06e-06	0.000206921
sema4c	sema domain immunoglobulin domain (Ig) transmembrane domain (TM) and short cytoplasmic domain (semaphorin) 4C	30.4368	-4.87044	1.08388	-4.49353	7.01e-06	0.000205742
dgkza	diacylglycerol kinase zeta a	1427.86	1.29243	0.287552	4.49459	6.97e-06	0.000205014
illr4	immune-related lectin-like receptor 4	124.741	1.64067	0.365018	4.49476	6.96e-06	0.000205014
snai1b	snail family zinc finger 1b	45.4291	-4.81099	1.07001	-4.49619	6.92e-06	0.000204054
pcdh18a	protocadherin 18a	26.9236	-3.54745	0.788941	-4.49647	6.91e-06	0.000204054
gpr182	G protein-coupled receptor 182	37.7465	-2.85306	0.634439	-4.49698	6.89e-06	0.000203881
mafb	v-maf avian musculoaponeurotic fibrosarcoma oncogene homolog b (paralog b)	238.586	8.18035	1.81856	4.49825	6.85e-06	0.000202955
zgc:153317	zgc:153317	1268.51	1.22655	0.272606	4.49936	6.82e-06	0.000202191
si:ch211-14k19.8	si:ch211-14k19.8	21.087	-5.41748	1.20401	-4.49952	6.81e-06	0.000202191
osr1	odd-skipped related transcription factor 1	18.9314	-4.83739	1.07503	-4.49977	6.8e-06	0.000202191
LOC108190699	transposon Tf2-1 polyprotein	1541.3	2.04173	0.453473	4.50243	6.72e-06	0.000200149
zgc:175214	zgc:175214	685.557	1.39597	0.30998	4.50343	6.69e-06	0.000199502
cecr1a	/	191.031	1.38368	0.307122	4.50531	6.63e-06	0.000198021
LOC110438079	rho guanine nucleotide exchange factor 17-like	18.6175	-5.81589	1.29031	-4.50735	6.56e-06	0.000196419
tgfbr1b	transforming growth factor beta receptor 1 b	135.563	1.48049	0.327694	4.51791	6.25e-06	0.000187143
si:ch211-14a17.10	si:ch211-14a17.10	936.358	2.96338	0.655918	4.51792	6.25e-06	0.000187143
LOC101885075	myelin-associated glycoprotein-like	91.0508	2.01599	0.446192	4.51822	6.24e-06	0.000187143
pcdh7a	protocadherin 7a	29.8586	-3.77183	0.834774	-4.51838	6.23e-06	0.000187143
cdc42ep3	CDC42 effector protein (Rho GTPase binding) 3	53.5815	-4.01997	0.888222	-4.52586	6.02e-06	0.000181292
jak1	Janus kinase 1	453.571	1.54314	0.340639	4.53014	5.89e-06	0.000177918
chrna1	cholinergic receptor nicotinic alpha 1 (muscle)	82.5807	2.23258	0.49255	4.5327	5.82e-06	0.000176027
prelp	proline/arginine-rich end leucine-rich repeat protein	27.7427	-4.71489	1.03951	-4.53567	5.74e-06	0.000173826
lama2	laminin alpha 2	24.8297	-4.66845	1.02902	-4.53677	5.71e-06	0.000173174
LOC100534789	TRAF3-interacting JNK-activating modulator	394.122	2.46863	0.54303	4.54603	5.47e-06	0.000165971
tmcc1a	transmembrane and coiled-coil domain family 1a	115.026	2.19745	0.482606	4.5533	5.28e-06	0.000160573
gnai1	guanine nucleotide binding protein (G protein) alpha inhibiting activity polypeptide 1	920.045	0.990121	0.217323	4.55599	5.21e-06	0.000158767
tbc1d10c	TBC1 domain family member 10C	710.13	2.09362	0.458829	4.56297	5.04e-06	0.000153804
arhgef25a	Rho guanine nucleotide exchange factor (GEF) 25a	82.1445	-2.9301	0.641995	-4.56405	5.02e-06	0.000153236
oaz2a	ornithine decarboxylase antizyme 2a	270.365	-2.03924	0.446332	-4.56887	4.9e-06	0.000149974
si:ch211-235o23.1	si:ch211-235o23.1	273.324	1.77419	0.387891	4.57394	4.79e-06	0.000146605
LOC100332723	intestinal mucin-like protein	53154.1	1.07952	0.235979	4.57462	4.77e-06	0.00014635
nr4a3	nuclear receptor subfamily 4 group A member 3	308.963	1.00702	0.220075	4.5758	4.74e-06	0.000145744
tgfb3	transforming growth factor beta 3	42.16	-2.87159	0.627405	-4.57694	4.72e-06	0.000145167
cidea	cell death-inducing DFFA-like effector a	30.5854	-5.47624	1.19582	-4.57949	4.66e-06	0.000143618
ccr6a	chemokine (C-C motif) receptor 6a	442.77	1.79361	0.391403	4.58253	4.59e-06	0.000141759
tspan33a	tetraspanin 33a	205.741	1.27482	0.278132	4.58352	4.57e-06	0.000141299
bves	blood vessel epicardial substance	25.5209	-4.98098	1.08659	-4.58404	4.56e-06	0.000141159
pla2g4f.1	phospholipase A2 group IVF tandem duplicate 1	66.8401	2.71442	0.592045	4.58482	4.54e-06	0.000140841
si:ch211-126j24.1	si:ch211-126j24.1	207.49	1.91672	0.417942	4.58609	4.52e-06	0.000140197
pros1	protein S	365.911	-2.40972	0.525402	-4.58643	4.51e-06	0.000140185
parvg	parvin gamma	510.887	1.54408	0.336338	4.59086	4.41e-06	0.000137445
dixdc1b	DIX domain containing 1b	181.097	1.73598	0.376896	4.60597	4.11e-06	0.000128022
nf1b	neurofibromin 1b	203.027	1.45732	0.31632	4.6071	4.08e-06	0.000127523
cd248b	CD248 molecule endosialin b	71.1373	-4.02596	0.873668	-4.60812	4.06e-06	0.000127092
ptprea	protein tyrosine phosphatase receptor type E a	444.108	1.31806	0.285662	4.61407	3.95e-06	0.000123693
etv2	ets variant 2	41.3206	-4.48234	0.970991	-4.61626	3.91e-06	0.000122581
sostdc1b	sclerostin domain containing 1b	42.4858	-4.59744	0.995762	-4.61701	3.89e-06	0.000122322
LOC101885675	RNA-binding protein 25-like	410.391	1.72153	0.372724	4.61876	3.86e-06	0.000121477
arid5a	AT rich interactive domain 5A (MRF1-like)	334.48	2.35179	0.509097	4.61952	3.85e-06	0.000121218
colec12	collectin sub-family member 12	107.659	-2.50422	0.541598	-4.62377	3.77e-06	0.000118944
cbfb	core-binding factor beta subunit	727.318	1.59286	0.344421	4.62474	3.75e-06	0.000118569
nr1h5	nuclear receptor subfamily 1 group H member 5	48.1371	-3.78988	0.819396	-4.62521	3.74e-06	0.000118478
sla1	/	242.691	1.49521	0.323165	4.62678	3.71e-06	0.000117767
si:ch211-214p16.2	si:ch211-214p16.2	1268.77	1.42869	0.308729	4.62764	3.7e-06	0.000117478
cxcl8b.3	chemokine (C-X-C motif) ligand 8b duplicate 3	28.6022	-3.69055	0.797508	-4.6276	3.7e-06	0.000117478
si:dkey-185m8.2	si:dkey-185m8.2	616.773	2.0505	0.44306	4.62805	3.69e-06	0.000117478
pln	phospholamban	80.6097	-3.80588	0.821488	-4.63291	3.61e-06	0.000115036
lix1l	limb and CNS expressed 1 like	153.079	-2.63181	0.56756	-4.63706	3.53e-06	0.000112923
tmem47	transmembrane protein 47	86.3708	-2.16522	0.466567	-4.64076	3.47e-06	0.000111095
smad3b	SMAD family member 3b	199.391	1.46717	0.316031	4.6425	3.44e-06	0.000110333
igf2a	insulin-like growth factor 2a	54.911	-2.9232	0.629596	-4.64298	3.43e-06	0.000110248
dnase1l1	deoxyribonuclease I-like 1	205.737	1.79216	0.385919	4.64387	3.42e-06	0.000109943
si:ch211-194m7.4	si:ch211-194m7.4	914.781	2.02572	0.435995	4.64619	3.38e-06	0.00010888
serpinh1a	serpin peptidase inhibitor clade H (heat shock protein 47) member 1a	65.6653	-3.24701	0.698755	-4.64685	3.37e-06	0.000108704
zmp:0000000711	zmp:0000000711	317.743	1.54025	0.331135	4.65143	3.3e-06	0.000106534
zgc:195173	zgc:195173	768.9	-1.07966	0.232118	-4.65133	3.3e-06	0.000106534
entpd1	ectonucleoside triphosphate diphosphohydrolase 1	418.755	1.234	0.265126	4.65438	3.25e-06	0.000105298
trpc6a	transient receptor potential cation channel subfamily C member 6a	49.1188	-2.97847	0.639816	-4.65519	3.24e-06	0.000105051
cpn1	carboxypeptidase N polypeptide 1	240.998	-1.78561	0.383097	-4.66098	3.15e-06	0.000102297
pstpip1a	proline-serine-threonine phosphatase interacting protein 1a	63.8177	2.30881	0.495146	4.66289	3.12e-06	0.000101511
ccl32b.3	chemokine (C-C motif) ligand 32b duplicate 3	159.164	2.29513	0.491424	4.67036	3.01e-06	9.8e-05
npnt	nephronectin	54.2532	-3.9573	0.845803	-4.67874	2.89e-06	9.43e-05
gnao1a	guanine nucleotide binding protein (G protein) alpha activating activity polypeptide O a	177.858	1.95323	0.417298	4.68066	2.86e-06	9.35e-05
LOC101885445	uncharacterized LOC101885445	228.634	1.77753	0.379411	4.68497	2.8e-06	9.17e-05
st8sia4	ST8 alpha-N-acetyl-neuraminide alpha-2 8-sialyltransferase 4	301.077	2.20734	0.470494	4.69154	2.71e-06	8.9e-05
wdr47b	WD repeat domain 47b	112.621	1.88061	0.400731	4.69294	2.69e-06	8.85e-05
cyr61	/	97.0576	-2.87709	0.613007	-4.6934	2.69e-06	8.85e-05
hoxa5a	homeobox A5a	20.4997	-4.58471	0.97675	-4.69385	2.68e-06	8.84e-05
cd99	CD99 molecule	54.1308	-2.53935	0.540334	-4.6996	2.61e-06	8.61e-05
ptpn4b	protein tyrosine phosphatase non-receptor type 4b	272.068	1.77344	0.37721	4.70147	2.58e-06	8.54e-05
atp8b2	ATPase aminophospholipid transporter class I type 8B member 2	277.332	2.11407	0.44927	4.70556	2.53e-06	8.39e-05
si:dkey-32n7.4	si:dkey-32n7.4	236.701	2.41445	0.512802	4.70835	2.5e-06	8.29e-05
irak3	interleukin-1 receptor-associated kinase 3	268.962	1.4027	0.297903	4.70856	2.49e-06	8.29e-05
LOC101886560	sodium/potassium/calcium exchanger 3-like	31.9876	-4.75848	1.00973	-4.71264	2.45e-06	8.14e-05
LOC110438452	vitellogenin-like	52.5962	3.03588	0.64355	4.7174	2.39e-06	7.96e-05
smchd1	structural maintenance of chromosomes flexible hinge domain containing 1	1690.39	1.36931	0.290102	4.72011	2.36e-06	7.87e-05
def6b	differentially expressed in FDCP 6b homolog (mouse)	2029.01	2.08063	0.440638	4.72187	2.34e-06	7.82e-05
LOC110440027	interleukin-17 receptor E-like	1851.61	1.38809	0.29396	4.72204	2.33e-06	7.82e-05
faslg	Fas ligand (TNF superfamily member 6)	175.736	1.75372	0.371186	4.72464	2.31e-06	7.74e-05
bicc1a	BicC family RNA binding protein 1a	26.2474	-5.29226	1.11999	-4.72528	2.3e-06	7.72e-05
si:dkey-34d22.1	si:dkey-34d22.1	19.2934	-6.78628	1.43542	-4.72775	2.27e-06	7.64e-05
si:ch73-265h17.1	si:ch73-265h17.1	447.234	1.84186	0.389472	4.72911	2.26e-06	7.6e-05
LOC100004321	apoptosis regulator BAX-like	73.118	2.30783	0.486802	4.7408	2.13e-06	7.19e-05
stum	stum mechanosensory transduction mediator homolog	16.1211	-7.5015	1.58204	-4.74165	2.12e-06	7.17e-05
LOC567656	C-X-C motif chemokine 11-6-like	83.1204	1.7046	0.359415	4.74271	2.11e-06	7.15e-05
si:ch1073-67j19.2	si:ch1073-67j19.2	173.683	1.84169	0.387977	4.74691	2.07e-06	7.01e-05
cavin2b	caveolae associated protein 2b	214.166	-1.5398	0.324237	-4.74898	2.04e-06	6.95e-05
galnt8b.1	polypeptide N-acetylgalactosaminyltransferase 8b tandem duplicate 1	464.638	0.964407	0.202858	4.7541	1.99e-06	6.79e-05
cxcl8a	chemokine (C-X-C motif) ligand 8a	256.593	1.24088	0.260631	4.76107	1.93e-06	6.57e-05
si:ch211-226m16.2	si:ch211-226m16.2	2625.7	1.51598	0.318336	4.7622	1.91e-06	6.54e-05
LOC101885948	/	31.2944	2.98861	0.627456	4.76306	1.91e-06	6.53e-05
ikzf1	IKAROS family zinc finger 1 (Ikaros)	1215.68	1.79687	0.376966	4.76667	1.87e-06	6.42e-05
sept9b	septin 9b	244.707	1.88669	0.395284	4.77301	1.81e-06	6.23e-05
si:dkey-81j8.6	si:dkey-81j8.6	391.178	2.14077	0.447439	4.78448	1.71e-06	5.9e-05
kif26ba	kinesin family member 26Ba	33.0719	-4.24076	0.885699	-4.78803	1.68e-06	5.8e-05
twf1a	twinfilin actin-binding protein 1a	1310.99	0.76058	0.158639	4.7944	1.63e-06	5.63e-05
plk2a	polo-like kinase 2a (Drosophila)	96.9174	-3.19756	0.666483	-4.79766	1.61e-06	5.55e-05
blnk	B cell linker	253.629	1.56561	0.326279	4.79839	1.6e-06	5.54e-05
il6r	interleukin 6 receptor	262.473	1.34865	0.2808	4.80288	1.56e-06	5.42e-05
cbl	Cbl proto-oncogene E3 ubiquitin protein ligase	787.351	1.15645	0.240708	4.80436	1.55e-06	5.39e-05
rgs14b	regulator of G protein signaling 14b	74.3442	4.16335	0.866427	4.80519	1.55e-06	5.38e-05
si:ch211-135f11.1	si:ch211-135f11.1	211.403	2.14709	0.446272	4.81116	1.5e-06	5.24e-05
thbs1b	thrombospondin 1b	117.695	-3.83354	0.796855	-4.81083	1.5e-06	5.24e-05
aebp1	AE binding protein 1	125.774	-3.18043	0.660911	-4.81219	1.49e-06	5.22e-05
si:dkey-13m1.2	si:dkey-13m1.2	259.772	1.99262	0.413814	4.81526	1.47e-06	5.15e-05
pik3r6b	phosphoinositide-3-kinase regulatory subunit 6b	68.8645	2.26775	0.470836	4.81642	1.46e-06	5.13e-05
calcrl2	calcitonin receptor-like 2	35.9254	-5.01304	1.04047	-4.81803	1.45e-06	5.1e-05
cd28	CD28 molecule	140.775	2.46384	0.511291	4.81887	1.44e-06	5.08e-05
kirrela	kin of IRRE like a	40.6763	-3.47243	0.720582	-4.81893	1.44e-06	5.08e-05
si:dkey-56f14.7	si:dkey-56f14.7	195.593	1.74988	0.362516	4.82705	1.39e-06	4.9e-05
si:dkey-5n18.1	si:dkey-5n18.1	1183.19	1.63152	0.337878	4.82873	1.37e-06	4.86e-05
slc1a9	solute carrier family 1 member 9	123.057	-3.48043	0.720417	-4.83113	1.36e-06	4.81e-05
fabp7b	fatty acid binding protein 7 brain b	496.106	1.51117	0.312745	4.83196	1.35e-06	4.8e-05
cklf	chemokine like factor	59.0431	2.13491	0.441329	4.83746	1.32e-06	4.68e-05
LOC561000	tumor necrosis factor receptor superfamily member 5-like	756.783	2.01985	0.417479	4.83821	1.31e-06	4.67e-05
LOC101882579	sterile alpha motif domain-containing protein 9-like	1217.29	2.14814	0.443955	4.83864	1.31e-06	4.67e-05
zap70	zeta chain of T cell receptor associated protein kinase 70	1094.87	2.05776	0.42516	4.83997	1.3e-06	4.64e-05
LOC100334281	hemicentin-2	342.714	2.32937	0.481016	4.84262	1.28e-06	4.59e-05
rorc	RAR-related orphan receptor C	116.383	2.21425	0.456862	4.84665	1.26e-06	4.51e-05
si:ch211-269k10.4	si:ch211-269k10.4	173.031	1.67235	0.344814	4.85002	1.23e-06	4.44e-05
rinl	Ras and Rab interactor-like	122.673	1.74001	0.358754	4.85015	1.23e-06	4.44e-05
itln1	intelectin 1	1685.64	2.59883	0.535592	4.85226	1.22e-06	4.4e-05
she	Src homology 2 domain containing E	22.8152	-5.05852	1.0425	-4.85231	1.22e-06	4.4e-05
sypl2b	synaptophysin-like 2b	354.734	1.72246	0.354914	4.85318	1.21e-06	4.4e-05
zgc:77112	zgc:77112	569.257	1.15902	0.238705	4.85544	1.2e-06	4.36e-05
si:ch211-156j16.1	si:ch211-156j16.1	28.9645	-5.18044	1.06695	-4.85535	1.2e-06	4.36e-05
wnt2ba	wingless-type MMTV integration site family member 2Ba	25.767	-7.21039	1.48485	-4.85596	1.2e-06	4.36e-05
lpp	LIM domain containing preferred translocation partner in lipoma	244.195	-1.2453	0.25644	-4.85612	1.2e-06	4.36e-05
si:ch211-153b23.7	si:ch211-153b23.7	495.999	1.67188	0.344172	4.85768	1.19e-06	4.34e-05
zmiz1a	zinc finger MIZ-type containing 1a	791.348	1.13879	0.234337	4.85961	1.18e-06	4.3e-05
LOC110439915	uncharacterized LOC110439915	4446.12	1.54888	0.318422	4.86423	1.15e-06	4.21e-05
akt1	v-akt murine thymoma viral oncogene homolog 1	185.594	1.48745	0.305622	4.86695	1.13e-06	4.16e-05
xcr1b.3	chemokine (C motif) receptor 1b duplicate 3	150.83	1.62022	0.332789	4.86863	1.12e-06	4.13e-05
LOC110437731	beta-microseminoprotein-like	782.545	1.98681	0.407563	4.87485	1.09e-06	4.01e-05
atp11c	ATPase Class VI type 11C	420.608	1.20615	0.247382	4.87567	1.08e-06	4e-05
slka	STE20-like kinase a	539.327	1.1329	0.232333	4.8762	1.08e-06	4e-05
si:ch211-171h4.6	si:ch211-171h4.6	78.1116	2.01992	0.414151	4.87724	1.08e-06	3.98e-05
LOC101886216	interleukin-2 receptor subunit beta-like	244.237	2.02444	0.415044	4.87765	1.07e-06	3.98e-05
LOC100150882	uncharacterized LOC100150882	2367.33	2.15884	0.442236	4.88164	1.05e-06	3.91e-05
LOC562049	formin-binding protein 1-like	700.457	2.059	0.4213	4.88724	1.02e-06	3.81e-05
si:ch211-132g1.1	si:ch211-132g1.1	532.755	2.3584	0.482525	4.88763	1.02e-06	3.81e-05
skila	SKI-like proto-oncogene a	553.428	1.62375	0.332107	4.88924	1.01e-06	3.79e-05
lrp1aa	low density lipoprotein receptor-related protein 1Aa	122.902	-2.20961	0.451948	-4.88908	1.01e-06	3.79e-05
LOC797571	olfactomedin-4-like	1299.29	1.99839	0.408325	4.89411	9.87e-07	3.7e-05
plek	pleckstrin	261.311	1.81875	0.371036	4.90182	9.5e-07	3.57e-05
cd40lg	CD40 ligand	266.293	2.26772	0.462278	4.90554	9.32e-07	3.51e-05
fkbp7	FKBP prolyl isomerase 7	25.6227	-5.70678	1.16216	-4.91051	9.08e-07	3.43e-05
rgs14a	regulator of G protein signaling 14a	150.893	1.68478	0.342684	4.91642	8.81e-07	3.33e-05
rasip1	Ras interacting protein 1	50.6549	-3.44501	0.700579	-4.91737	8.77e-07	3.32e-05
si:cabz01036022.1	si:cabz01036022.1	63.7843	2.12771	0.432452	4.9201	8.65e-07	3.28e-05
fbxl7	F-box and leucine-rich repeat protein 7	28.3159	-6.46632	1.31372	-4.92214	8.56e-07	3.25e-05
tspan36	tetraspanin 36	456.761	1.12465	0.228471	4.92249	8.54e-07	3.25e-05
camk1db	calcium/calmodulin-dependent protein kinase 1Db	142.875	1.87449	0.380452	4.927	8.35e-07	3.18e-05
pdlim3a	PDZ and LIM domain 3a	48.3757	-3.41941	0.693925	-4.92764	8.32e-07	3.18e-05
crispld2	cysteine-rich secretory protein LCCL domain containing 2	37.4474	-4.58971	0.931062	-4.92955	8.24e-07	3.15e-05
si:dkey-30j10.5	si:dkey-30j10.5	1784.39	2.14938	0.4359	4.93091	8.18e-07	3.14e-05
abca1a	ATP-binding cassette sub-family A (ABC1) member 1A	1311.98	1.77131	0.359098	4.93267	8.11e-07	3.12e-05
dicp1.17	diverse immunoglobulin domain-containing protein 1.17	146.959	1.6869	0.341934	4.93342	8.08e-07	3.11e-05
fli1b	Fli-1 proto-oncogene ETS transcription factor b	1290.87	1.7275	0.350097	4.93434	8.04e-07	3.1e-05
rbpms2a	RNA binding protein mRNA processing factor 2a	525.625	-2.25136	0.456158	-4.93548	8e-07	3.09e-05
nr4a1	nuclear receptor subfamily 4 group A member 1	185.641	1.63354	0.330944	4.93599	7.97e-07	3.09e-05
LOC101882020	uncharacterized LOC101882020	68.4509	2.1456	0.434496	4.93813	7.89e-07	3.06e-05
adgra2	adhesion G protein-coupled receptor A2	31.8111	-4.77841	0.967453	-4.93916	7.85e-07	3.05e-05
ap1m1	adaptor related protein complex 1 subunit mu 1	384.438	1.42801	0.289118	4.93921	7.84e-07	3.05e-05
slc2a6	solute carrier family 2 (facilitated glucose transporter) member 6	105.894	2.30867	0.467401	4.93937	7.84e-07	3.05e-05
rasal3	RAS protein activator like 3	2985.45	1.96067	0.396931	4.93958	7.83e-07	3.05e-05
mmp23ba	matrix metallopeptidase 23ba	268.543	-4.02333	0.814466	-4.93983	7.82e-07	3.05e-05
vwa7	von Willebrand factor A domain containing 7	342.331	2.05333	0.415262	4.94466	7.63e-07	2.99e-05
nos1	nitric oxide synthase 1 (neuronal)	21.6009	-6.9508	1.40555	-4.94524	7.6e-07	2.99e-05
paox1	polyamine oxidase (exo-N4-amino) 1	324.42	1.30535	0.263849	4.94732	7.52e-07	2.96e-05
syngr3b	synaptogyrin 3b	167.946	2.02069	0.408395	4.94789	7.5e-07	2.96e-05
si:dkey-37f13.4	si:dkey-37f13.4	162.148	2.04305	0.41289	4.94816	7.49e-07	2.96e-05
tnfrsf1b	tumor necrosis factor receptor superfamily member 1B	863.058	1.54421	0.31197	4.94987	7.43e-07	2.94e-05
im:7154036	im:7154036	504.954	1.77525	0.358632	4.95007	7.42e-07	2.94e-05
si:dkey-53k12.2	si:dkey-53k12.2	126.528	1.98544	0.401054	4.95055	7.4e-07	2.94e-05
amotl2a	angiomotin like 2a	463.144	-1.07428	0.216385	-4.96465	6.88e-07	2.74e-05
cyth1b	cytohesin 1b	483.118	1.52653	0.307434	4.9654	6.86e-07	2.74e-05
zgc:174945	zgc:174945	274.571	2.33758	0.470116	4.97234	6.62e-07	2.64e-05
rhoga	ras homolog family member Ga	68.5953	2.04321	0.410916	4.97234	6.61e-07	2.64e-05
cxcr3.2	chemokine (C-X-C motif) receptor 3 tandem duplicate 2	274.028	1.65211	0.331877	4.97806	6.42e-07	2.58e-05
ccr9a	chemokine (C-C motif) receptor 9a	1960.21	1.99395	0.400495	4.97872	6.4e-07	2.57e-05
foxo1b	forkhead box O1 b	92.291	2.28009	0.45791	4.97934	6.38e-07	2.57e-05
si:dkey-76b14.2	si:dkey-76b14.2	738.065	2.1396	0.429676	4.97955	6.37e-07	2.57e-05
si:ch211-145b13.6	si:ch211-145b13.6	71.7656	-3.87876	0.778309	-4.98357	6.24e-07	2.52e-05
cxcr2	chemokine (C-X-C motif) receptor 2	80.1205	2.97015	0.595762	4.98547	6.18e-07	2.5e-05
shank3b	SH3 and multiple ankyrin repeat domains 3b	44.3381	-3.49719	0.701442	-4.98571	6.17e-07	2.5e-05
aplnra	apelin receptor a	59.927	-5.54111	1.10852	-4.99866	5.77e-07	2.35e-05
cd74a	CD74 molecule major histocompatibility complex class II invariant chain a	92657.3	0.922322	0.184478	4.99963	5.74e-07	2.34e-05
zgc:152863	zgc:152863	720.433	1.80452	0.360802	5.00141	5.69e-07	2.32e-05
si:dkeyp-117b11.1	si:dkeyp-117b11.1	264.469	1.30429	0.260728	5.00251	5.66e-07	2.32e-05
LOC101883382	plexin-C1-like	158.04	2.30314	0.460025	5.00657	5.54e-07	2.27e-05
si:cabz01093077.1	si:cabz01093077.1	86.9879	2.81573	0.562375	5.00686	5.53e-07	2.27e-05
zgc:175248	/	680.849	1.8341	0.366138	5.0093	5.46e-07	2.25e-05
si:ch211-260b17.6	si:ch211-260b17.6	65.3041	2.09174	0.41755	5.00956	5.46e-07	2.25e-05
ccl38a.4	chemokine (C-C motif) ligand 38 duplicate 4	1703.11	1.66294	0.331734	5.01288	5.36e-07	2.22e-05
il2rb	interleukin 2 receptor beta	309.782	2.0945	0.417745	5.01383	5.34e-07	2.21e-05
si:dkey-102g19.3	si:dkey-102g19.3	236.486	1.72499	0.344015	5.01428	5.32e-07	2.21e-05
fgf4	fibroblast growth factor 4	23.6522	-7.0858	1.41242	-5.01678	5.25e-07	2.18e-05
syne1b	spectrin repeat containing nuclear envelope 1b	1280.04	1.94247	0.387063	5.01849	5.21e-07	2.17e-05
smcr8b	Smith-Magenis syndrome chromosome region candidate 8b	82.8817	2.11938	0.422014	5.02207	5.11e-07	2.13e-05
nitr5	novel immune-type receptor 5	182.568	2.40717	0.478861	5.02685	4.99e-07	2.09e-05
LOC100537452	semaphorin-7A-like	175.912	1.70948	0.339989	5.02805	4.95e-07	2.08e-05
hdac7a	histone deacetylase 7a	756.068	1.58939	0.316066	5.02866	4.94e-07	2.07e-05
LOC100002503	inactive serine protease 35-like	43.6031	-3.82233	0.760002	-5.02936	4.92e-07	2.07e-05
agap2	ArfGAP with GTPase domain ankyrin repeat and PH domain 2	1320.57	1.69993	0.337874	5.03126	4.87e-07	2.05e-05
dchs1a	dachsous cadherin-related 1a	34.2046	-5.39585	1.07246	-5.03126	4.87e-07	2.05e-05
si:zfos-2330d3.6	si:zfos-2330d3.6	1105.18	2.29578	0.456102	5.03348	4.82e-07	2.04e-05
bmp5	bone morphogenetic protein 5	119.687	-4.20225	0.834887	-5.03332	4.82e-07	2.04e-05
crtap	cartilage associated protein	42.5476	-3.74121	0.742578	-5.03814	4.7e-07	2e-05
lpar5a	lysophosphatidic acid receptor 5a	530.804	2.04825	0.40621	5.04235	4.6e-07	1.96e-05
arhgap29b	Rho GTPase activating protein 29b	663.828	1.41346	0.280308	5.04255	4.59e-07	1.96e-05
LOC101886266	collagen alpha-1(XXIII) chain-like	33.5236	-4.40648	0.873178	-5.04649	4.5e-07	1.93e-05
tm4sf18	transmembrane 4 L six family member 18	43.6187	-4.45027	0.880831	-5.05236	4.36e-07	1.87e-05
kank2	KN motif and ankyrin repeat domains 2	25.4163	-5.68709	1.12412	-5.05916	4.21e-07	1.81e-05
parp8	poly (ADP-ribose) polymerase family member 8	957.363	1.50459	0.297353	5.05993	4.19e-07	1.81e-05
cox4i2	cytochrome c oxidase subunit 4I2	71.3803	-3.24893	0.641586	-5.0639	4.11e-07	1.77e-05
cldn5b	claudin 5b	44.6426	-5.82931	1.14974	-5.0701	3.98e-07	1.72e-05
LOC101883459	mitogen-activated protein kinase kinase kinase kinase 5-like	264.379	2.29394	0.452389	5.07073	3.96e-07	1.72e-05
spi1a	Spi-1 proto-oncogene a	883.23	1.61011	0.317095	5.0777	3.82e-07	1.66e-05
htra3b	HtrA serine peptidase 3b	54.432	-4.01299	0.789833	-5.08081	3.76e-07	1.63e-05
si:dkey-49n23.1	si:dkey-49n23.1	41.716	-3.46184	0.681109	-5.08265	3.72e-07	1.62e-05
gpr171	G protein-coupled receptor 171	226.567	2.1026	0.41346	5.08538	3.67e-07	1.6e-05
tnfsf14	TNF superfamily member 14	489.374	2.12217	0.417249	5.0861	3.66e-07	1.6e-05
steap4	STEAP family member 4	35.4151	-3.82598	0.751935	-5.08817	3.62e-07	1.59e-05
sptbn4	spectrin beta non-erythrocytic 4	135.695	1.89276	0.371977	5.08839	3.61e-07	1.59e-05
mettl24	methyltransferase like 24	33.7121	-3.85526	0.757542	-5.08917	3.6e-07	1.58e-05
LOC100005927	immunoglobulin superfamily member 3-like	2492.58	2.02135	0.397132	5.08987	3.58e-07	1.58e-05
LOC101883939	uncharacterized LOC101883939	159.093	1.71608	0.336908	5.09362	3.51e-07	1.55e-05
epdl1	ependymin-like 1	4449.09	1.52092	0.298587	5.09372	3.51e-07	1.55e-05
rbpms2b	RNA binding protein mRNA processing factor 2b	65.6611	-3.37415	0.661558	-5.1003	3.39e-07	1.51e-05
c4	complement component 4	252.83	-2.12447	0.416536	-5.10033	3.39e-07	1.51e-05
lama4	laminin alpha 4	320.964	-3.32061	0.650721	-5.10297	3.34e-07	1.49e-05
tns1b	tensin 1b	253.152	-2.56416	0.502045	-5.10743	3.27e-07	1.46e-05
bcl2l10	BCL2 like 10	1733.89	0.945336	0.184877	5.11334	3.17e-07	1.42e-05
zmp:0000001082	zmp:0000001082	1188.73	1.96773	0.384707	5.11489	3.14e-07	1.41e-05
esm1	endothelial cell-specific molecule 1	42.109	-5.41974	1.0595	-5.11537	3.13e-07	1.41e-05
LOC570526	synaptopodin-2-like	21.8992	-5.49407	1.07265	-5.12198	3.02e-07	1.36e-05
LOC103909926	NAD(P)(+)--arginine ADP-ribosyltransferase 2-like	109.582	2.17788	0.425093	5.1233	3e-07	1.36e-05
elmo1	engulfment and cell motility 1 (ced-12 homolog C. elegans)	1137.04	1.61676	0.31534	5.12704	2.94e-07	1.33e-05
cxcl18b	chemokine (C-X-C motif) ligand 18b	116.649	-2.77375	0.540986	-5.12721	2.94e-07	1.33e-05
samsn1a	SAM domain SH3 domain and nuclear localisation signals 1a	263.415	1.54109	0.300539	5.12775	2.93e-07	1.33e-05
si:ch73-208g10.1	si:ch73-208g10.1	455.442	2.43765	0.475255	5.12913	2.91e-07	1.33e-05
prex2	phosphatidylinositol-3 4 5-trisphosphate-dependent Rac exchange factor 2	55.8867	-4.08233	0.795871	-5.12938	2.91e-07	1.33e-05
si:ch211-194m7.8	si:ch211-194m7.8	1529.78	2.68144	0.522507	5.13188	2.87e-07	1.31e-05
LOC103910066	B- and T-lymphocyte attenuator-like	747.348	2.00603	0.390836	5.13265	2.86e-07	1.31e-05
si:ch73-344o19.1	si:ch73-344o19.1	18.2989	-7.68433	1.49555	-5.13812	2.77e-07	1.28e-05
tespa1	thymocyte expressed positive selection associated 1	220.466	1.53652	0.298463	5.14808	2.63e-07	1.21e-05
tln1	talin 1	5406.34	0.869405	0.168755	5.15186	2.58e-07	1.19e-05
LOC798694	complement component C6-like	113.075	-3.07683	0.597116	-5.15282	2.57e-07	1.19e-05
mab21l2	mab-21-like 2	33.6235	-6.681	1.29382	-5.16379	2.42e-07	1.12e-05
tmem88a	transmembrane protein 88 a	49.0755	-3.71511	0.719384	-5.16428	2.41e-07	1.12e-05
hspb1	heat shock protein alpha-crystallin-related 1	119.081	-1.8159	0.351494	-5.16623	2.39e-07	1.11e-05
mab21l1	mab-21-like 1	25.1683	-7.17405	1.38787	-5.16912	2.35e-07	1.1e-05
selplg	selectin P ligand	245.329	2.13269	0.411269	5.18563	2.15e-07	1.01e-05
myocd	myocardin	71.7648	-4.30864	0.830464	-5.18824	2.12e-07	9.97e-06
cds2	CDP-diacylglycerol synthase (phosphatidate cytidylyltransferase) 2	431.763	1.05133	0.202556	5.19031	2.1e-07	9.88e-06
anxa2a	annexin A2a	237.614	-2.96788	0.571585	-5.19237	2.08e-07	9.79e-06
iffo1b	intermediate filament family orphan 1b	120.058	2.13174	0.410213	5.19666	2.03e-07	9.59e-06
LOC100332369	glucocorticoid-induced transcript 1 protein-like	266.525	2.23993	0.430613	5.20173	1.97e-07	9.36e-06
mpeg1.2	macrophage expressed 1 tandem duplicate 2	560.635	2.16784	0.41668	5.20263	1.96e-07	9.33e-06
lrrc8c	leucine rich repeat containing 8 VRAC subunit C	47.727	-4.16828	0.801081	-5.20331	1.96e-07	9.32e-06
adamts2	ADAM metallopeptidase with thrombospondin type 1 motif 2	41.9043	-3.91497	0.751906	-5.20673	1.92e-07	9.17e-06
ackr3b	atypical chemokine receptor 3b	142.77	-2.57104	0.493676	-5.20795	1.91e-07	9.13e-06
si:ch73-248e21.7	si:ch73-248e21.7	575.958	1.55877	0.299153	5.21063	1.88e-07	9.02e-06
tmem204	transmembrane protein 204	29.1588	-7.38764	1.41767	-5.2111	1.88e-07	9.02e-06
tlr8a	toll-like receptor 8a	262.124	1.75074	0.33558	5.21706	1.82e-07	8.75e-06
hoxa1a	homeobox A1a	32.9851	-5.35282	1.02471	-5.22376	1.75e-07	8.46e-06
itga1	integrin alpha 1	122.299	-2.30342	0.44062	-5.22768	1.72e-07	8.3e-06
micall2a	mical-like 2a	36.9472	-3.01832	0.577238	-5.22889	1.71e-07	8.27e-06
crlf3	cytokine receptor-like factor 3	1399.96	1.18355	0.226226	5.23173	1.68e-07	8.16e-06
tox2	TOX high mobility group box family member 2	644.675	1.94022	0.369892	5.24538	1.56e-07	7.61e-06
c1qtnf5	C1q and TNF related 5	42.6577	-5.38108	1.02594	-5.245	1.56e-07	7.61e-06
mtss1la	metastasis suppressor 1-like a	76.1165	-2.8102	0.5356	-5.24684	1.55e-07	7.57e-06
si:ch211-222f23.6	si:ch211-222f23.6	191.36	2.10739	0.401608	5.24739	1.54e-07	7.57e-06
rasgrp4	RAS guanyl releasing protein 4	684.608	1.9586	0.372901	5.25232	1.5e-07	7.39e-06
LOC108190761	tumor necrosis factor ligand superfamily member 14-like	602.737	1.77274	0.337446	5.25339	1.49e-07	7.36e-06
LOC110438073	uncharacterized LOC110438073	46.2901	3.04382	0.57915	5.25566	1.47e-07	7.29e-06
LOC558761	uncharacterized LOC558761	816.96	2.07378	0.394529	5.25635	1.47e-07	7.28e-06
mrc2	mannose receptor C type 2	26.5816	-7.25313	1.37856	-5.26137	1.43e-07	7.1e-06
flnca	filamin C gamma a (actin binding protein 280)	19.2981	-7.76348	1.47548	-5.26165	1.43e-07	7.1e-06
ms4a17a.10	membrane-spanning 4-domains subfamily A member 17A.10	377.184	1.75192	0.332873	5.26304	1.42e-07	7.07e-06
alox5b.2	arachidonate 5-lipoxygenase b tandem duplicate 2	1579.77	2.20856	0.419612	5.26333	1.41e-07	7.07e-06
fmnl1a	formin-like 1a	1031.69	2.1738	0.412853	5.26531	1.4e-07	7.02e-06
twsg1a	twisted gastrulation BMP signaling modulator 1a	53.8222	-2.78101	0.527612	-5.27095	1.36e-07	6.82e-06
ccl38.6	chemokine (C-C motif) ligand 38 duplicate 6	644.205	1.87577	0.35574	5.27288	1.34e-07	6.77e-06
acap1	ArfGAP with coiled-coil ankyrin repeat and PH domains 1	661.225	2.02658	0.384112	5.27603	1.32e-07	6.67e-06
si:ch211-199g17.2	si:ch211-199g17.2	646.602	1.40683	0.2664	5.28091	1.29e-07	6.51e-06
slco4a1	solute carrier organic anion transporter family member 4A1	353.524	2.1704	0.4105	5.2872	1.24e-07	6.3e-06
LOC101884517	uncharacterized LOC101884517	1184.09	2.12888	0.402477	5.28944	1.23e-07	6.24e-06
wipf1b	WAS/WASL interacting protein family member 1b	1564.95	1.8589	0.351266	5.29198	1.21e-07	6.17e-06
cfhl2	complement factor H like 2	117.513	2.3085	0.4361	5.29351	1.2e-07	6.13e-06
jak3	Janus kinase 3 (a protein tyrosine kinase leukocyte)	2015.78	2.03373	0.383811	5.29876	1.17e-07	5.98e-06
rltpr	RGD motif leucine rich repeats tropomodulin domain and proline-rich containing	362.402	1.88032	0.354542	5.30351	1.14e-07	5.84e-06
si:ch73-158p21.3	si:ch73-158p21.3	1198.14	1.36438	0.257141	5.30596	1.12e-07	5.77e-06
eva1bb	eva-1 homolog Bb (C. elegans)	36.281	-6.18322	1.16485	-5.30815	1.11e-07	5.72e-06
col13a1	collagen type XIII alpha 1	37.306	-5.50111	1.03621	-5.30886	1.1e-07	5.71e-06
ptch2	patched 2	121.003	-5.55126	1.04508	-5.31178	1.09e-07	5.63e-06
si:dkey-24p1.7	si:dkey-24p1.7	123.486	2.72182	0.51231	5.31285	1.08e-07	5.61e-06
si:ch211-132g1.4	si:ch211-132g1.4	785.741	2.19646	0.413114	5.31684	1.06e-07	5.52e-06
vmo1b	vitelline membrane outer layer 1 homolog b	49.0038	-4.79972	0.902828	-5.31631	1.06e-07	5.52e-06
LOC108179657	uncharacterized LOC108179657	130.857	1.75603	0.330252	5.31724	1.05e-07	5.52e-06
pfkpb	phosphofructokinase platelet b	466.355	1.36148	0.255502	5.32864	9.9e-08	5.2e-06
bicc1b	BicC family RNA binding protein 1b	55.3491	-3.56981	0.669607	-5.3312	9.76e-08	5.14e-06
zgc:153184	zgc:153184	64.8332	2.18238	0.409097	5.33462	9.57e-08	5.06e-06
si:ch1073-15f19.2	si:ch1073-15f19.2	592.848	2.19089	0.41065	5.33517	9.55e-08	5.05e-06
cntfr	ciliary neurotrophic factor receptor	92.5222	-4.26563	0.799431	-5.33583	9.51e-08	5.05e-06
egr2a	early growth response 2a	120.929	1.60381	0.3005	5.33715	9.44e-08	5.03e-06
dysf	dysferlin limb girdle muscular dystrophy 2B (autosomal recessive)	94.091	-5.03721	0.942245	-5.34596	8.99e-08	4.8e-06
LOC110438330	roundabout homolog 2-like	302.432	2.64096	0.493979	5.3463	8.98e-08	4.8e-06
amotl2b	angiomotin like 2b	115.102	-2.30938	0.43157	-5.3511	8.74e-08	4.69e-06
sema3bl	sema domain immunoglobulin domain (Ig) short basic domain secreted (semaphorin) 3bl	33.7465	-6.6881	1.24975	-5.35155	8.72e-08	4.69e-06
ccl34b.9	chemokine (C-C motif) ligand 34b duplicate 9	160.025	4.3558	0.812791	5.35906	8.37e-08	4.51e-06
s1pr5b	sphingosine-1-phosphate receptor 5b	103.128	1.76324	0.328829	5.36217	8.22e-08	4.45e-06
ptprja	protein tyrosine phosphatase receptor type J a	1067.67	2.07681	0.387285	5.36247	8.21e-08	4.45e-06
sash3	SAM and SH3 domain containing 3	1878.07	2.09854	0.390058	5.38006	7.45e-08	4.05e-06
ccl20a.4	chemokine (C-C motif) ligand 20a duplicate 4	106.818	3.66671	0.681314	5.38182	7.37e-08	4.02e-06
LOC558805	arginine esterase-like	1033.44	2.02432	0.376105	5.38233	7.35e-08	4.02e-06
LOC110438743	NAD(P)(+)--arginine ADP-ribosyltransferase 2-like	34.1446	3.78791	0.703337	5.38562	7.22e-08	3.95e-06
LOC103909948	vascular endothelial growth factor receptor kdr-like	25.6052	-8.17033	1.51683	-5.38644	7.19e-08	3.95e-06
lamb1b	laminin beta 1b	113.214	-3.4074	0.632145	-5.39023	7.04e-08	3.88e-06
roraa	RAR-related orphan receptor A paralog a	743.122	1.71914	0.318803	5.3925	6.95e-08	3.84e-06
trpm5	transient receptor potential cation channel subfamily M member 5	153.629	1.65848	0.307082	5.40078	6.64e-08	3.67e-06
dub	duboraya	458.69	2.17343	0.402237	5.40336	6.54e-08	3.63e-06
il21r.1	interleukin 21 receptor tandem duplicate 1	1543.92	1.85614	0.34351	5.40346	6.54e-08	3.63e-06
lygl1	lysozyme g-like 1	1915.41	1.46329	0.27073	5.40499	6.48e-08	3.62e-06
scinlb	scinderin like b	6775.35	1.24888	0.230832	5.41033	6.29e-08	3.52e-06
si:ch73-203a8.1	si:ch73-203a8.1	508.992	2.63529	0.487067	5.41052	6.28e-08	3.52e-06
cd4-1	CD4-1 molecule	116.719	2.17008	0.400127	5.42349	5.84e-08	3.29e-06
ms4a17c.1	membrane-spanning 4-domains subfamily A member 17C.1	375.68	2.79403	0.513741	5.4386	5.37e-08	3.03e-06
il10ra	interleukin 10 receptor alpha	635.442	1.87285	0.344107	5.44266	5.25e-08	2.97e-06
rnf130	ring finger protein 130	420.545	1.04149	0.191233	5.4462	5.15e-08	2.92e-06
cyth4a	cytohesin 4a	935.073	1.9603	0.359775	5.44868	5.07e-08	2.89e-06
LOC108183680	protein NLRC3-like	71.5522	2.38896	0.438401	5.44925	5.06e-08	2.89e-06
fgl2b	fibrinogen-like 2b	50.6811	-5.02171	0.921241	-5.45103	5.01e-08	2.86e-06
LOC101885597	/	141.798	2.35662	0.432088	5.45401	4.92e-08	2.82e-06
dock10	dedicator of cytokinesis 10	1487.07	1.91598	0.351033	5.45813	4.81e-08	2.77e-06
LOC793909	G-protein coupled receptor 55-like	176.959	1.9968	0.365647	5.46102	4.73e-08	2.73e-06
si:dkey-92f12.2	si:dkey-92f12.2	302.614	1.7975	0.329089	5.46207	4.71e-08	2.72e-06
LOC110438108	neuropilin-1a-like	286.888	-2.91491	0.533531	-5.46343	4.67e-08	2.71e-06
nrg2a	neuregulin 2a	31.1592	-6.01633	1.10118	-5.46355	4.67e-08	2.71e-06
pik3cg	phosphatidylinositol-4 5-bisphosphate 3-kinase catalytic subunit gamma	1546.19	1.22905	0.224845	5.46623	4.6e-08	2.68e-06
aplnrb	apelin receptor b	186.702	-4.62681	0.846295	-5.46714	4.57e-08	2.68e-06
zgc:195282	zgc:195282	280.092	2.51327	0.459642	5.4679	4.55e-08	2.67e-06
ccdc88b	coiled-coil domain containing 88B	1012.37	1.87464	0.342531	5.47291	4.43e-08	2.6e-06
si:ch211-51c14.1	si:ch211-51c14.1	29.8823	-7.42196	1.35563	-5.4749	4.38e-08	2.58e-06
fgfrl1a	fibroblast growth factor receptor like 1a	40.7853	-3.9048	0.713014	-5.47646	4.34e-08	2.57e-06
def6a	DEF6 guanine nucleotide exchange factor a	918.589	1.96425	0.358178	5.484	4.16e-08	2.47e-06
ldlrap1a	low density lipoprotein receptor adaptor protein 1a	64.0913	-3.61829	0.659548	-5.48601	4.11e-08	2.45e-06
acta1b	actin alpha 1 skeletal muscle b	116.318	-4.56122	0.83136	-5.48646	4.1e-08	2.45e-06
adamts1	ADAM metallopeptidase with thrombospondin type 1 motif 1	55.5383	-4.18115	0.761171	-5.49306	3.95e-08	2.36e-06
parvab	parvin alpha b	39.1453	-4.5919	0.835559	-5.4956	3.89e-08	2.34e-06
crip2	cysteine-rich protein 2	54.4575	-4.82164	0.876262	-5.50252	3.74e-08	2.25e-06
ccm2l	cerebral cavernous malformation 2-like	33.7871	-4.87934	0.886256	-5.50556	3.68e-08	2.22e-06
lpxn	leupaxin	367.029	2.08228	0.378005	5.50861	3.62e-08	2.19e-06
adamtsl5	ADAMTS like 5	67.8014	-5.23438	0.950257	-5.50839	3.62e-08	2.19e-06
tnfaip8l2a	tumor necrosis factor alpha-induced protein 8-like 2a	1214.37	1.81322	0.328953	5.51208	3.55e-08	2.16e-06
scn4ab	sodium channel voltage-gated type IV alpha b	47.0907	-4.46768	0.810337	-5.51336	3.52e-08	2.15e-06
limk1b	LIM domain kinase 1b	177.021	1.67646	0.303855	5.51729	3.44e-08	2.11e-06
si:dkey-85n7.8	si:dkey-85n7.8	21.6569	-7.92968	1.43594	-5.52228	3.35e-08	2.06e-06
irf4b	interferon regulatory factor 4b	127.085	2.29817	0.415407	5.53233	3.16e-08	1.95e-06
nlrc3	NLR family CARD domain containing 3	1323.41	2.01276	0.363597	5.53568	3.1e-08	1.92e-06
si:ch211-102c2.4	si:ch211-102c2.4	135.246	1.92787	0.348141	5.53761	3.07e-08	1.9e-06
ano6	anoctamin 6	1381.44	2.4728	0.446325	5.54037	3.02e-08	1.88e-06
calm1b	calmodulin 1b	1302.55	1.07277	0.193516	5.54354	2.96e-08	1.85e-06
ptprb	protein tyrosine phosphatase receptor type b	151.63	-3.23668	0.583535	-5.54668	2.91e-08	1.82e-06
bmpr2a	bone morphogenetic protein receptor type II a (serine/threonine kinase)	259.18	1.43736	0.259106	5.54738	2.9e-08	1.82e-06
LOC100151196	PH and SEC7 domain-containing protein 1-like	2102.59	1.63285	0.294245	5.5493	2.87e-08	1.81e-06
notch2	notch receptor 2	2566.29	1.55438	0.27924	5.56645	2.6e-08	1.64e-06
slc8a1a	solute carrier family 8 member 1a	42.3589	-6.98948	1.25516	-5.5686	2.57e-08	1.63e-06
notchl	notch homolog like	132.995	-2.70202	0.485147	-5.56948	2.55e-08	1.62e-06
fgd	faciogenital dysplasia	710.172	1.94132	0.348351	5.57288	2.51e-08	1.6e-06
svep1	sushi von Willebrand factor type A EGF and pentraxin domain containing 1	70.5451	-3.96507	0.710251	-5.58263	2.37e-08	1.51e-06
sema3fb	sema domain immunoglobulin domain (Ig) short basic domain secreted (semaphorin) 3Fb	40.2736	-7.85484	1.40657	-5.58441	2.34e-08	1.5e-06
smtna	smoothelin a	20.6746	-7.86164	1.40741	-5.58588	2.33e-08	1.5e-06
ptprsa	protein tyrosine phosphatase receptor type s a	38.1775	-4.23393	0.757954	-5.586	2.32e-08	1.5e-06
nitr2b	novel immune-type receptor 2b	168.557	1.80733	0.322719	5.60031	2.14e-08	1.38e-06
prkcha	protein kinase C eta a	532.81	2.1798	0.389081	5.60244	2.11e-08	1.37e-06
pfkpa	phosphofructokinase platelet a	1258.88	1.45615	0.259654	5.60806	2.05e-08	1.33e-06
mxf	myxovirus (influenza virus) resistance F	419.621	2.16603	0.386	5.61148	2.01e-08	1.31e-06
il16	interleukin 16	840.194	2.12857	0.379233	5.61281	1.99e-08	1.3e-06
fcer1gl	Fc receptor IgE high affinity I gamma polypeptide like	1193.56	1.17797	0.209781	5.61524	1.96e-08	1.29e-06
si:rp71-81e14.2	si:rp71-81e14.2	490.689	2.04714	0.364492	5.61642	1.95e-08	1.29e-06
si:dkey-33c9.6	si:dkey-33c9.6	956.331	1.97088	0.350874	5.61705	1.94e-08	1.28e-06
tagapb	T cell activation RhoGTPase activating protein b	961.803	2.01612	0.358806	5.61897	1.92e-08	1.27e-06
triob	trio Rho guanine nucleotide exchange factor b	229.923	1.66098	0.295575	5.61947	1.92e-08	1.27e-06
themis	thymocyte selection associated	1350.82	1.85335	0.329265	5.62874	1.82e-08	1.21e-06
dock2	dedicator of cytokinesis 2	1527.81	1.71997	0.305346	5.63287	1.77e-08	1.19e-06
grb10a	growth factor receptor-bound protein 10a	133.528	-2.64064	0.467965	-5.64282	1.67e-08	1.12e-06
LOC101884253	Fc receptor-like protein 4	510.662	2.12368	0.376105	5.64652	1.64e-08	1.1e-06
LOC555374	microfibril-associated glycoprotein 4-like	119.93	2.97432	0.526617	5.64798	1.62e-08	1.1e-06
c3a.4	complement component c3a duplicate 4	4510.73	3.0562	0.540837	5.65088	1.6e-08	1.08e-06
rac2	Rac family small GTPase 2	4098.66	0.873057	0.154494	5.65108	1.59e-08	1.08e-06
ppp1r18	protein phosphatase 1 regulatory subunit 18	598.165	1.7176	0.303783	5.65405	1.57e-08	1.07e-06
dok2	docking protein 2	162.676	3.10257	0.547827	5.66341	1.48e-08	1.02e-06
pik3ap1	phosphoinositide-3-kinase adaptor protein 1	539.477	1.94925	0.343933	5.66753	1.45e-08	9.97e-07
si:ch211-214p16.1	si:ch211-214p16.1	5396.1	1.72874	0.304965	5.66867	1.44e-08	9.93e-07
znf366	zinc finger protein 366	448.731	1.58012	0.278725	5.6691	1.44e-08	9.93e-07
gmfg	glia maturation factor gamma	411.343	1.68738	0.2975	5.67186	1.41e-08	9.81e-07
kif21b	kinesin family member 21B	207.228	2.08352	0.367275	5.67293	1.4e-08	9.79e-07
gnaz	guanine nucleotide binding protein (G protein) alpha z polypeptide	295.55	1.70567	0.300332	5.67928	1.35e-08	9.46e-07
pip4k2aa	phosphatidylinositol-5-phosphate 4-kinase type II alpha a	308.981	1.65018	0.290358	5.68325	1.32e-08	9.28e-07
gpr34l	G protein-coupled receptor 34 like	161.343	2.6597	0.467948	5.68375	1.32e-08	9.28e-07
vwa1	von Willebrand factor A domain containing 1	654.538	-1.8977	0.333623	-5.68817	1.28e-08	9.07e-07
zgc:193725	zgc:193725	400.609	1.79017	0.314429	5.69339	1.25e-08	8.84e-07
sema3ga	sema domain immunoglobulin domain (Ig) short basic domain secreted (semaphorin) 3Ga	49.1311	-2.76427	0.485539	-5.6932	1.25e-08	8.84e-07
plcg1	phospholipase C gamma 1	1651.27	1.37143	0.240806	5.69517	1.23e-08	8.8e-07
LOC101884617	uncharacterized LOC101884617	84.5087	-2.83728	0.497393	-5.70432	1.17e-08	8.37e-07
LOC103911430	uncharacterized LOC103911430	209.543	1.83088	0.32084	5.70654	1.15e-08	8.29e-07
zgc:172352	zgc:172352	3777.84	1.70439	0.298549	5.70891	1.14e-08	8.2e-07
il2rga	interleukin 2 receptor gamma a	432.833	2.23844	0.391074	5.72382	1.04e-08	7.54e-07
LOC108182769	uncharacterized LOC108182769	112.367	2.25522	0.393945	5.7247	1.04e-08	7.53e-07
LOC110437938	mitogen-activated protein kinase kinase kinase kinase 5-like	205.904	2.04156	0.35656	5.7257	1.03e-08	7.51e-07
LOC100332446	uncharacterized LOC100332446	38.0508	-5.54346	0.966765	-5.73403	9.81e-09	7.18e-07
cabz01093075.1	cabz01093075.1	550.556	2.45776	0.428338	5.7379	9.59e-09	7.04e-07
tuba8l3	tubulin alpha 8 like 3	42.2576	-4.82911	0.84131	-5.73999	9.47e-09	6.98e-07
zgc:153073	/	2620.4	1.77052	0.308406	5.74089	9.42e-09	6.96e-07
calcrlb	calcitonin receptor-like b	32.4532	-8.51312	1.4817	-5.7455	9.16e-09	6.8e-07
si:ch1073-406l10.2	si:ch1073-406l10.2	37.1509	-7.7368	1.34627	-5.74683	9.09e-09	6.77e-07
lnpep	leucyl/cystinyl aminopeptidase	675.587	1.26106	0.219313	5.75003	8.92e-09	6.67e-07
epas1a	endothelial PAS domain protein 1a	1608.75	1.30699	0.226953	5.75884	8.47e-09	6.35e-07
sost	sclerostin	55.649	-6.83025	1.18583	-5.75988	8.42e-09	6.34e-07
si:ch211-214p13.9	si:ch211-214p13.9	346.595	1.90846	0.331318	5.76019	8.4e-09	6.34e-07
snai2	snail family zinc finger 2	89.3542	-5.14663	0.893295	-5.76139	8.34e-09	6.33e-07
rel	v-rel avian reticuloendotheliosis viral oncogene homolog	916.41	1.18717	0.205957	5.76414	8.21e-09	6.25e-07
lta	lymphotoxin alpha (TNF superfamily member 1)	57.0088	2.96547	0.51444	5.76447	8.19e-09	6.25e-07
ipcef1	interaction protein for cytohesin exchange factors 1	226.795	2.3355	0.404979	5.76698	8.07e-09	6.19e-07
ptpn22	protein tyrosine phosphatase non-receptor type 22	691.037	1.84168	0.318984	5.77358	7.76e-09	5.97e-07
pkd2	polycystic kidney disease 2	38.4595	-7.78837	1.34704	-5.78184	7.39e-09	5.71e-07
kank3	KN motif and ankyrin repeat domains 3	52.758	-2.77188	0.47874	-5.78994	7.04e-09	5.46e-07
clca5.2	chloride channel accessory 5 tandem duplicate 2	710.137	3.26868	0.564447	5.79095	7e-09	5.45e-07
rassf2b	Ras association domain family member 2b	132.054	2.15247	0.371533	5.79346	6.89e-09	5.39e-07
arhgap31	Rho GTPase activating protein 31	41.413	-3.2978	0.567295	-5.81321	6.13e-09	4.81e-07
LOC101885790	protein phosphatase 1 regulatory subunit 12B-like	56.7373	-5.91056	1.01655	-5.81433	6.09e-09	4.79e-07
si:ch73-236c18.7	si:ch73-236c18.7	250.632	1.46111	0.251287	5.81451	6.08e-09	4.79e-07
apln	apelin	83.4656	-3.06028	0.5258	-5.82023	5.88e-09	4.66e-07
adgrl3.1	adhesion G protein-coupled receptor L3.1	82.3057	-2.76593	0.475156	-5.8211	5.85e-09	4.66e-07
bin2b	bridging integrator 2b	530.92	1.86706	0.320496	5.82555	5.69e-09	4.55e-07
egr3	early growth response 3	274.052	2.16888	0.37219	5.82736	5.63e-09	4.52e-07
ubash3ba	ubiquitin associated and SH3 domain containing Ba	432.119	1.35638	0.232241	5.84042	5.21e-09	4.2e-07
olfml3b	olfactomedin-like 3b	77.7666	-3.76569	0.644422	-5.84352	5.11e-09	4.13e-07
grap2a	GRB2 related adaptor protein 2a	477.194	1.77775	0.303818	5.85135	4.88e-09	3.96e-07
irf4a	interferon regulatory factor 4a	598.487	2.25371	0.38505	5.85301	4.83e-09	3.94e-07
LOC795797	NAD(P)(+)--arginine ADP-ribosyltransferase 2-like	824.898	2.6848	0.458674	5.85339	4.82e-09	3.94e-07
si:ch211-194m7.5	si:ch211-194m7.5	345.229	4.05755	0.692777	5.85694	4.71e-09	3.87e-07
hmha1a	histocompatibility (minor) HA-1 a	282.376	1.90331	0.324887	5.85839	4.67e-09	3.86e-07
egr2b	early growth response 2b	417.804	2.11355	0.360752	5.85874	4.66e-09	3.86e-07
si:dkey-26c10.5	si:dkey-26c10.5	247.758	1.89837	0.323812	5.86256	4.56e-09	3.79e-07
plk3	polo-like kinase 3 (Drosophila)	1043.19	1.19848	0.203739	5.88245	4.04e-09	3.38e-07
col1a1a	collagen type I alpha 1a	171.885	-3.48452	0.592012	-5.88588	3.96e-09	3.32e-07
postnb	periostin osteoblast specific factor b	96.1363	-3.0524	0.518377	-5.88838	3.9e-09	3.28e-07
tcf21	transcription factor 21	94.5381	-5.75652	0.976525	-5.89491	3.75e-09	3.17e-07
LOC100334952	piezo-type mechanosensitive ion channel component 2-like	74.9298	-4.35124	0.738127	-5.89497	3.75e-09	3.17e-07
nrp1b	neuropilin 1b	81.0084	-3.4136	0.578763	-5.8981	3.68e-09	3.13e-07
tgm2b	transglutaminase 2b	134.089	-3.55632	0.602844	-5.89923	3.65e-09	3.12e-07
pfn1	profilin 1	47619.2	1.14335	0.193545	5.9074	3.48e-09	2.99e-07
pttg1ipa	PTTG1 interacting protein a	137.295	2.21571	0.374532	5.91596	3.3e-09	2.85e-07
pcdh7b	protocadherin 7b	48.4133	-5.63438	0.951891	-5.91914	3.24e-09	2.8e-07
dock2-like	dedicator of cytokinesis protein 2	1081.17	2.27071	0.381668	5.94944	2.69e-09	2.34e-07
yrk	Yes-related kinase	912.5	1.18406	0.198843	5.95476	2.6e-09	2.28e-07
prkchb	protein kinase C eta b	883.881	1.79634	0.301516	5.9577	2.56e-09	2.24e-07
zgc:173915	zgc:173915	284.694	1.62962	0.273193	5.96508	2.45e-09	2.15e-07
si:ch211-114l13.10	si:ch211-114l13.10	320.972	1.88322	0.314997	5.97855	2.25e-09	1.99e-07
heg1	heart development protein with EGF-like domains 1	63.9702	-3.20817	0.535087	-5.9956	2.03e-09	1.8e-07
slit1a	slit homolog 1a (Drosophila)	60.2209	-5.23273	0.870688	-6.00988	1.86e-09	1.66e-07
limk1a	LIM domain kinase 1a	762.49	1.49644	0.248759	6.01565	1.79e-09	1.61e-07
fermt2	fermitin family member 2	97.6984	-2.47931	0.411305	-6.02791	1.66e-09	1.5e-07
slc2a3b	solute carrier family 2 (facilitated glucose transporter) member 3b	303.544	2.48714	0.412368	6.03135	1.63e-09	1.47e-07
fgd4b	FYVE RhoGEF and PH domain containing 4b	884.194	1.89576	0.314288	6.03191	1.62e-09	1.47e-07
arhgap4b	Rho GTPase activating protein 4b	1562.98	1.94911	0.323131	6.03196	1.62e-09	1.47e-07
st8sia6	ST8 alpha-N-acetyl-neuraminide alpha-2 8-sialyltransferase 6	42.1015	-4.9582	0.822047	-6.03153	1.62e-09	1.47e-07
mdka	midkine a	76.0254	-3.90712	0.647554	-6.03365	1.6e-09	1.47e-07
wipf1a	WAS/WASL interacting protein family member 1a	1608.4	1.75065	0.290046	6.03577	1.58e-09	1.46e-07
si:ch211-167j9.5	si:ch211-167j9.5	499.404	1.64975	0.273014	6.04275	1.52e-09	1.41e-07
LOC100534715	uncharacterized LOC100534715	256.537	1.83747	0.304043	6.04345	1.51e-09	1.41e-07
pik3cd	phosphatidylinositol-4 5-bisphosphate 3-kinase catalytic subunit delta	1212.42	2.07008	0.342165	6.04995	1.45e-09	1.36e-07
zmp:0000001168	zmp:0000001168	553.164	2.14347	0.354246	6.05078	1.44e-09	1.36e-07
LOC100331492	complement C3	1821.2	2.73343	0.451526	6.05377	1.41e-09	1.34e-07
si:ch211-1o7.3	si:ch211-1o7.3	532.051	1.71904	0.283775	6.05777	1.38e-09	1.31e-07
ppp1r13ba	protein phosphatase 1 regulatory subunit 13Ba	239.28	-2.12758	0.350702	-6.06665	1.31e-09	1.25e-07
hic1	hypermethylated in cancer 1	4312.96	1.97163	0.324059	6.08417	1.17e-09	1.12e-07
abi3a	ABI family member 3a	1285.11	1.97624	0.324545	6.08927	1.13e-09	1.09e-07
arhgap15	Rho GTPase activating protein 15	450.457	2.04538	0.33583	6.09053	1.13e-09	1.09e-07
sftpbb	surfactant protein Bb	2172.74	1.86186	0.305371	6.09705	1.08e-09	1.05e-07
plod2	procollagen-lysine 2-oxoglutarate 5-dioxygenase 2	118.337	-4.27288	0.69965	-6.10717	1.01e-09	9.9e-08
aldocb	aldolase C fructose-bisphosphate b	2161.01	1.16409	0.190512	6.11034	9.94e-10	9.76e-08
pkn1a	protein kinase N1a	512.831	1.69358	0.276982	6.11442	9.69e-10	9.56e-08
msna	moesin a	1496.84	1.49276	0.244025	6.11725	9.52e-10	9.43e-08
lgals3bpb	lectin galactoside-binding soluble 3 binding protein b	10091.3	2.23085	0.364577	6.11903	9.41e-10	9.37e-08
dclk1a	doublecortin-like kinase 1a	33.5759	-4.62955	0.755807	-6.1253	9.05e-10	9.05e-08
LOC100151049	lysosomal-associated protein transmembrane 5	2160.86	1.59776	0.260724	6.12817	8.89e-10	8.94e-08
hmha1b	histocompatibility (minor) HA-1 b	2806.94	1.89424	0.30691	6.17196	6.74e-10	6.81e-08
plxnb3	plexin B3	230.561	2.02888	0.328213	6.18159	6.35e-10	6.44e-08
mfap5	microfibrillar associated protein 5	49.6785	-3.96709	0.641396	-6.18508	6.21e-10	6.33e-08
limd2	LIM domain containing 2	1365.02	1.78168	0.288029	6.18575	6.18e-10	6.33e-08
si:dkey-3k20.4	si:dkey-3k20.4	198.654	2.2326	0.36087	6.18671	6.14e-10	6.33e-08
trnR	/	617.243	1.34894	0.217878	6.19129	5.97e-10	6.18e-08
fynb	FYN proto-oncogene Src family tyrosine kinase b	755.7	2.0915	0.337438	6.19817	5.71e-10	5.94e-08
pim2	Pim-2 proto-oncogene serine/threonine kinase	884.682	1.76885	0.285025	6.20594	5.44e-10	5.69e-08
pltp	phospholipid transfer protein	118.53	-4.0879	0.657354	-6.21872	5.01e-10	5.27e-08
zbtb4	zinc finger and BTB domain containing 4	90.0739	-4.45034	0.715456	-6.22029	4.96e-10	5.24e-08
col4a2	collagen type IV alpha 2	190.177	-4.55967	0.73157	-6.23272	4.58e-10	4.87e-08
lamb1a	laminin beta 1a	295.917	-3.57359	0.573221	-6.23423	4.54e-10	4.85e-08
slc9a7	solute carrier family 9 member 7	277.268	1.56325	0.250644	6.23692	4.46e-10	4.79e-08
sh3bp2	SH3-domain binding protein 2	902.576	2.16254	0.346339	6.244	4.27e-10	4.6e-08
cblc	Cbl proto-oncogene C E3 ubiquitin protein ligase	150.741	2.08702	0.334103	6.24664	4.19e-10	4.55e-08
mmp11b	matrix metallopeptidase 11b	41.53	-8.86841	1.41924	-6.24871	4.14e-10	4.51e-08
plac8l1	PLAC8-like 1	2048.4	1.65466	0.264681	6.25153	4.06e-10	4.45e-08
gpr184	G protein-coupled receptor 184	470.086	2.14485	0.342905	6.25495	3.98e-10	4.38e-08
LOC101884921	lysophosphatidylcholine acyltransferase 1-like	694.803	1.50361	0.240223	6.2592	3.87e-10	4.28e-08
sept2	septin 2	1881.96	1.47814	0.236127	6.25994	3.85e-10	4.28e-08
dock11	dedicator of cytokinesis 11	674.917	2.21988	0.354566	6.26083	3.83e-10	4.28e-08
LOC101885714	uncharacterized LOC101885714	363.177	2.30522	0.368164	6.2614	3.82e-10	4.28e-08
si:dkey-37g12.1	si:dkey-37g12.1	57.9552	-5.60023	0.893711	-6.26626	3.7e-10	4.18e-08
cyp26b1	cytochrome P450 family 26 subfamily b polypeptide 1	47.5206	-6.22274	0.992724	-6.26835	3.65e-10	4.15e-08
prdm1a	PR domain containing 1a with ZNF domain	242.553	1.68246	0.268061	6.27641	3.46e-10	3.96e-08
emilin1b	elastin microfibril interfacer 1b	48.7083	-5.6387	0.898049	-6.27884	3.41e-10	3.92e-08
grap2b	GRB2 related adaptor protein 2b	2810.56	1.57863	0.250999	6.28938	3.19e-10	3.69e-08
il12rb2	interleukin 12 receptor beta 2a	557.237	1.88002	0.298576	6.29661	3.04e-10	3.54e-08
si:dkey-260g12.1	si:dkey-260g12.1	766.356	2.13913	0.339261	6.30525	2.88e-10	3.37e-08
atp2a3	ATPase Ca++ transporting ubiquitous	3018.38	1.13463	0.17994	6.30561	2.87e-10	3.37e-08
flna	filamin A alpha (actin binding protein 280)	394.566	-3.3344	0.527777	-6.31782	2.65e-10	3.14e-08
cmklr1	chemokine-like receptor 1	279.229	1.98207	0.31274	6.33775	2.33e-10	2.77e-08
trim66	tripartite motif containing 66	354.958	1.98156	0.311489	6.36156	2e-10	2.39e-08
dhrs3a	dehydrogenase/reductase (SDR family) member 3a	40.5318	-4.58278	0.715817	-6.40217	1.53e-10	1.84e-08
igfbp6b	insulin-like growth factor binding protein 6b	46.6015	-4.96524	0.774089	-6.4143	1.41e-10	1.71e-08
sh2d3ca	SH2 domain containing 3Ca	350.562	1.78358	0.277956	6.41677	1.39e-10	1.7e-08
ets1	v-ets avian erythroblastosis virus E26 oncogene homolog 1	510.263	1.84461	0.287436	6.41747	1.39e-10	1.7e-08
stx11a	syntaxin 11a	411.43	1.60846	0.250409	6.42335	1.33e-10	1.64e-08
cnn1b	calponin 1 basic smooth muscle b	568.594	-3.48178	0.541522	-6.42961	1.28e-10	1.59e-08
dpt	dermatopontin	40.0281	-4.55824	0.708325	-6.43524	1.23e-10	1.54e-08
kdr	kinase insert domain receptor (a type III receptor tyrosine kinase)	80.8896	-4.77974	0.74126	-6.44813	1.13e-10	1.42e-08
col4a5	collagen type IV alpha 5 (Alport syndrome)	230.137	-5.04103	0.781487	-6.45057	1.11e-10	1.41e-08
cyth4b	cytohesin 4b	499.91	1.76691	0.273827	6.45264	1.1e-10	1.4e-08
dusp2	dual specificity phosphatase 2	1349.71	1.99385	0.30879	6.45698	1.07e-10	1.37e-08
gmip	GEM interacting protein	1199.93	1.98477	0.307206	6.46072	1.04e-10	1.34e-08
flt3	fms-related tyrosine kinase 3	233.958	1.98254	0.306756	6.46291	1.03e-10	1.33e-08
pcdh12	protocadherin 12	69.8307	-5.27806	0.815392	-6.47304	9.61e-11	1.25e-08
col4a6	collagen type IV alpha 6	101.461	-3.40348	0.52501	-6.48269	9.01e-11	1.18e-08
plxnc1	plexin C1	549.743	1.51025	0.232773	6.48809	8.69e-11	1.15e-08
igfbp5b	insulin-like growth factor binding protein 5b	112.841	-2.55104	0.392766	-6.49506	8.3e-11	1.1e-08
ptprr	protein tyrosine phosphatase receptor type r	257.924	1.73927	0.26777	6.49538	8.28e-11	1.1e-08
si:ch211-76l23.4	si:ch211-76l23.4	148.563	-5.34232	0.822366	-6.49628	8.23e-11	1.1e-08
pcsk6	proprotein convertase subtilisin/kexin type 6	96.9936	-4.9804	0.763589	-6.52236	6.92e-11	9.37e-09
si:ch211-136m16.8	si:ch211-136m16.8	372.484	1.91557	0.293659	6.5231	6.89e-11	9.37e-09
LOC795570	uncharacterized LOC795570	591.485	1.7835	0.272439	6.5464	5.89e-11	8.08e-09
si:dkey-8k3.2	si:dkey-8k3.2	138.027	-3.63065	0.553717	-6.55687	5.49e-11	7.58e-09
cyp8b1	cytochrome P450 family 8 subfamily B polypeptide 1	133.368	-3.14701	0.478915	-6.57112	4.99e-11	6.94e-09
cdh5	cadherin 5	69.2777	-4.83597	0.734724	-6.58202	4.64e-11	6.49e-09
gpr132a	G protein-coupled receptor 132a	439.178	2.35986	0.357786	6.59573	4.23e-11	5.96e-09
htra1b	HtrA serine peptidase 1b	59.4732	-4.98976	0.756174	-6.5987	4.15e-11	5.88e-09
si:zfos-1425h8.1	si:zfos-1425h8.1	763.602	2.0505	0.310388	6.60624	3.94e-11	5.63e-09
tagapa	T cell activation RhoGTPase activating protein a	811.333	1.8654	0.281756	6.62063	3.58e-11	5.14e-09
elna	elastin a	73.0731	-3.41476	0.514907	-6.63181	3.32e-11	4.8e-09
lmod1b	leiomodin 1b (smooth muscle)	52.1688	-4.1513	0.625644	-6.63524	3.24e-11	4.72e-09
tmem108	transmembrane protein 108	67.0517	-4.50876	0.679455	-6.63585	3.23e-11	4.72e-09
akap12b	A kinase (PRKA) anchor protein 12b	189.573	-3.36209	0.506537	-6.63741	3.19e-11	4.72e-09
rbp4	retinol binding protein 4 plasma	681.727	-3.18015	0.478895	-6.6406	3.12e-11	4.65e-09
zgc:64051	zgc:64051	1297.61	1.84277	0.277308	6.6452	3.03e-11	4.54e-09
hspg2	heparan sulfate proteoglycan 2	267.737	-2.5647	0.385208	-6.65794	2.78e-11	4.2e-09
aif1l	allograft inflammatory factor 1-like	1420.15	1.51582	0.227315	6.66837	2.59e-11	3.94e-09
fcho1	FCH domain only 1	398.755	2.02207	0.302885	6.67603	2.45e-11	3.77e-09
pdgfrb	platelet-derived growth factor receptor beta polypeptide	104.53	-4.71805	0.706042	-6.6824	2.35e-11	3.63e-09
fhl2a	four and a half LIM domains 2a	83.1558	-4.00043	0.597359	-6.69686	2.13e-11	3.32e-09
nid1a	nidogen 1a	109.892	-5.33181	0.794585	-6.71018	1.94e-11	3.05e-09
exoc3l2a	exocyst complex component 3-like 2a	164.798	-5.01914	0.74619	-6.72635	1.74e-11	2.75e-09
LOC101884175	C-C motif chemokine 20-like	1417.95	1.9458	0.28895	6.73404	1.65e-11	2.63e-09
arhgef3l	Rho guanine nucleotide exchange factor (GEF) 3 like	1508.55	1.74343	0.258702	6.73914	1.59e-11	2.56e-09
zgc:174904	zgc:174904	323.782	1.74049	0.257955	6.74724	1.51e-11	2.44e-09
adgrl4	adhesion G protein-coupled receptor L4	59.928	-6.1915	0.917441	-6.74866	1.49e-11	2.43e-09
rgs13	regulator of G protein signaling 13	969.946	1.57129	0.232286	6.76445	1.34e-11	2.2e-09
ptk2ba	protein tyrosine kinase 2 beta a	825.23	2.15037	0.317421	6.77451	1.25e-11	2.07e-09
pkn1b	protein kinase N1b	883.075	1.72005	0.253899	6.77456	1.25e-11	2.07e-09
marco	macrophage receptor with collagenous structure	1346.03	1.87136	0.275853	6.7839	1.17e-11	1.97e-09
cpz	carboxypeptidase Z	73.7075	-3.72393	0.548877	-6.78464	1.16e-11	1.97e-09
hdac9b	histone deacetylase 9b	384.048	1.42669	0.210072	6.79143	1.11e-11	1.9e-09
runx3	runt-related transcription factor 3	4123.14	1.92334	0.283084	6.79425	1.09e-11	1.88e-09
sla2	Src-like-adaptor 2	682.509	1.96844	0.289485	6.79982	1.05e-11	1.82e-09
hhip	hedgehog interacting protein	75.5955	-6.22776	0.914294	-6.81155	9.66e-12	1.69e-09
wasa	Wiskott-Aldrich syndrome (eczema-thrombocytopenia) a	686.952	2.02387	0.297051	6.81322	9.54e-12	1.69e-09
xcr1b.1	chemokine (C motif) receptor 1b duplicate 1	144.013	2.20445	0.321589	6.85486	7.14e-12	1.27e-09
sema4ab	sema domain immunoglobulin domain (Ig) transmembrane domain (TM) and short cytoplasmic domain (semaphorin) 4Ab	645.544	1.51056	0.220325	6.85604	7.08e-12	1.27e-09
cxcl12b	chemokine (C-X-C motif) ligand 12b (stromal cell-derived factor 1)	92.7147	-5.16927	0.753471	-6.86061	6.86e-12	1.25e-09
trac	/	1045.92	1.83936	0.267836	6.86749	6.53e-12	1.2e-09
srpx	sushi-repeat containing protein X-linked	62.8447	-5.13642	0.745727	-6.88781	5.67e-12	1.05e-09
myo1f	myosin IF	934.937	1.92708	0.279213	6.90181	5.13e-12	9.58e-10
slc2a1b	solute carrier family 2 (facilitated glucose transporter) member 1b	956.434	1.32704	0.19179	6.91926	4.54e-12	8.55e-10
si:dkey-27i16.2	si:dkey-27i16.2	1426.44	1.68101	0.242793	6.92366	4.4e-12	8.36e-10
zgc:66433	zgc:66433	324.492	-3.71026	0.53513	-6.93337	4.11e-12	7.88e-10
ltbp3	latent transforming growth factor beta binding protein 3	126.73	-4.22141	0.606169	-6.96408	3.31e-12	6.4e-10
zgc:158446	/	423.82	2.12	0.304411	6.96424	3.3e-12	6.4e-10
LOC100535969	transcriptional-regulating factor 1-like	592.471	1.84477	0.264576	6.97256	3.11e-12	6.14e-10
foxf2a	forkhead box F2a	204.906	-5.06855	0.724348	-6.99739	2.61e-12	5.19e-10
csf2rb	colony stimulating factor 2 receptor beta low-affinity (granulocyte-macrophage)	343.606	1.8556	0.263268	7.04834	1.81e-12	3.64e-10
vaspa	vasodilator stimulated phosphoprotein a	2389.65	2.02432	0.28715	7.04969	1.79e-12	3.64e-10
tnfrsf18	tumor necrosis factor receptor superfamily member 18	261.22	2.29348	0.323774	7.08359	1.4e-12	2.88e-10
ptprbl	protein tyrosine phosphatase receptor type B like	322.461	-4.41274	0.62254	-7.08828	1.36e-12	2.81e-10
tnfb	tumor necrosis factor b (TNF superfamily member 2)	299.029	1.7675	0.248985	7.09882	1.26e-12	2.63e-10
clec14a	C-type lectin domain containing 14A	104.744	-3.75381	0.528314	-7.10527	1.2e-12	2.54e-10
fbln1	fibulin 1	77.8023	-6.10606	0.858132	-7.11553	1.11e-12	2.38e-10
sulf1	sulfatase 1	105.917	-4.63743	0.651218	-7.12118	1.07e-12	2.31e-10
ncaldb	neurocalcin delta b	1076.22	1.74833	0.245349	7.12592	1.03e-12	2.25e-10
foxf1	forkhead box F1	237.624	-4.82595	0.67687	-7.12981	1.01e-12	2.21e-10
ednraa	endothelin receptor type Aa	82.1919	-4.65188	0.652416	-7.13024	1e-12	2.21e-10
col5a2a	collagen type V alpha 2a	364.15	-4.62696	0.646923	-7.15226	8.54e-13	1.92e-10
blk	BLK proto-oncogene Src family tyrosine kinase	580.187	2.06862	0.288823	7.16224	7.94e-13	1.81e-10
lamc3	laminin gamma 3	139.183	-5.82413	0.811225	-7.17943	7e-13	1.61e-10
cavin1b	caveolae associated protein 1b	183.614	-4.19559	0.584115	-7.18281	6.83e-13	1.59e-10
fibina	fin bud initiation factor a	79.2725	-5.58346	0.776859	-7.18722	6.61e-13	1.56e-10
prkacba	protein kinase cAMP-dependent catalytic beta a	569.639	2.32402	0.318526	7.29617	2.96e-13	7.05e-11
zgc:101699	zgc:101699	4225.81	2.03812	0.27822	7.32558	2.38e-13	5.73e-11
ms4a17a.6	membrane-spanning 4-domains subfamily A member 17A.6	238.963	1.98659	0.269915	7.36004	1.84e-13	4.48e-11
cxcl14	chemokine (C-X-C motif) ligand 14	72.1261	-5.57476	0.754258	-7.39105	1.46e-13	3.59e-11
ripk3	receptor-interacting serine-threonine kinase 3	420.15	1.52314	0.205783	7.40168	1.34e-13	3.35e-11
pdgfra	platelet-derived growth factor receptor alpha polypeptide	119.975	-5.3362	0.72084	-7.40276	1.33e-13	3.35e-11
havcr1	hepatitis A virus cellular receptor 1	276.303	1.89474	0.255358	7.41996	1.17e-13	2.99e-11
si:ch211-67e16.3	si:ch211-67e16.3	412.862	1.65112	0.220955	7.47267	7.86e-14	2.03e-11
si:dkey-276j7.2	si:dkey-276j7.2	181.305	2.35535	0.314743	7.48343	7.24e-14	1.9e-11
sh3kbp1	SH3-domain kinase binding protein 1	453.019	1.83251	0.244821	7.48513	7.15e-14	1.9e-11
ankfy1	ankyrin repeat and FYVE domain containing 1	93.4459	3.79367	0.504348	7.52193	5.4e-14	1.45e-11
si:ch1073-459j12.1	si:ch1073-459j12.1	182.939	-4.48021	0.592849	-7.55709	4.12e-14	1.12e-11
nell2a	neural EGFL like 2a	182.13	-3.75915	0.493402	-7.61883	2.56e-14	7.07e-12
sox18	SRY (sex determining region Y)-box 18	96.4353	-4.91849	0.64548	-7.6199	2.54e-14	7.07e-12
arpc1b	actin related protein 2/3 complex subunit 1B	7113.74	1.55693	0.204047	7.63026	2.34e-14	6.65e-12
cfh	complement factor H	326.407	2.89468	0.377865	7.66062	1.85e-14	5.32e-12
cald1b	caldesmon 1b	57.0628	-5.40835	0.704786	-7.67374	1.67e-14	4.87e-12
tmem176	transmembrane protein 176	68.3564	-6.41354	0.834656	-7.68405	1.54e-14	4.56e-12
anxa1a	annexin A1a	272.371	-2.84661	0.369839	-7.6969	1.39e-14	4.18e-12
col1a2	collagen type I alpha 2	796.088	-3.67583	0.476501	-7.71421	1.22e-14	3.71e-12
si:ch73-173h19.3	si:ch73-173h19.3	310.259	-4.92945	0.63364	-7.77957	7.28e-15	2.25e-12
snai1a	snail family zinc finger 1a	156.705	-4.27405	0.548289	-7.79524	6.43e-15	2.02e-12
cd81b	CD81 molecule b	91.2918	-6.1559	0.78866	-7.80552	5.93e-15	1.89e-12
trnS1	/	33147.1	1.17526	0.150013	7.83443	4.71e-15	1.52e-12
mcamb	melanoma cell adhesion molecule b	329.665	-3.44452	0.437686	-7.86984	3.55e-15	1.17e-12
mmp13b	matrix metallopeptidase 13b	114.777	2.94513	0.373413	7.88705	3.09e-15	1.03e-12
ccl25b	chemokine (C-C motif) ligand 25b	90.3271	-4.89123	0.619083	-7.90076	2.77e-15	9.41e-13
tgfbi	transforming growth factor beta-induced	774.066	-3.38806	0.426508	-7.94372	1.96e-15	6.77e-13
samsn1b	SAM domain SH3 domain and nuclear localisation signals 1b	191.889	2.16552	0.27158	7.97379	1.54e-15	5.4e-13
prdm1c	PR domain containing 1c with ZNF domain	197.222	2.35469	0.2922	8.05848	7.73e-16	2.76e-13
slc44a2	solute carrier family 44 (choline transporter) member 2	686.945	1.54109	0.191203	8.05997	7.63e-16	2.76e-13
nab1a	NGFI-A binding protein 1a (EGR1 binding protein 1)	213.347	2.14288	0.263892	8.12031	4.65e-16	1.72e-13
txk	TXK tyrosine kinase	383.473	2.15005	0.264573	8.12652	4.42e-16	1.66e-13
col6a2	collagen type VI alpha 2	1089.38	-5.35308	0.658006	-8.1353	4.11e-16	1.58e-13
fasn	fatty acid synthase	170.429	2.29028	0.277746	8.24594	1.64e-16	6.4e-14
myl9a	myosin light chain 9a regulatory	1590.78	-2.38307	0.288664	-8.25552	1.51e-16	6.02e-14
gapdhs	glyceraldehyde-3-phosphate dehydrogenase spermatogenic	6972.23	1.29395	0.156209	8.28345	1.2e-16	4.86e-14
synpo2b	synaptopodin 2b	75.8989	-6.28788	0.756947	-8.3069	9.82e-17	4.07e-14
col1a1b	collagen type I alpha 1b	1026.51	-3.70198	0.441233	-8.39007	4.86e-17	2.05e-14
itgb2	integrin beta 2	940.723	2.07851	0.247656	8.39274	4.75e-17	2.05e-14
LOC108179332	uncharacterized LOC108179332	2296.88	1.72853	0.205169	8.42492	3.61e-17	1.59e-14
sult5a1	sulfotransferase family 5A member 1	336.661	2.1904	0.259727	8.43349	3.36e-17	1.51e-14
zmp:0000000846	zmp:0000000846	281.737	-4.3901	0.519617	-8.44872	2.95e-17	1.36e-14
mylkb	myosin light chain kinase b	191.095	-5.37509	0.633447	-8.48547	2.15e-17	1.01e-14
LOC560447	deleted in malignant brain tumors 1 protein-like	201.992	2.73321	0.321547	8.50021	1.89e-17	9.11e-15
si:dkeyp-92c9.3	si:dkeyp-92c9.3	382.484	2.60998	0.30662	8.51209	1.71e-17	8.42e-15
cdh11	cadherin 11 type 2 OB-cadherin (osteoblast)	156.236	-5.9335	0.696851	-8.51474	1.67e-17	8.42e-15
ifng1-1	/	300.345	2.06817	0.242296	8.53573	1.39e-17	7.21e-15
csrp1b	cysteine and glycine-rich protein 1b	315.663	-4.39148	0.513261	-8.55604	1.17e-17	6.2e-15
ehd2b	EH-domain containing 2b	290.719	-4.07014	0.46804	-8.69614	3.43e-18	1.87e-15
rca2.2	regulator of complement activation group 2 gene 2	313.742	-3.74135	0.429646	-8.70798	3.09e-18	1.73e-15
fstl1b	follistatin-like 1b	186.483	-4.61833	0.528054	-8.74593	2.21e-18	1.27e-15
col4a1	collagen type IV alpha 1	109.623	-6.04485	0.686489	-8.80546	1.3e-18	7.71e-16
si:ch1073-291c23.2	si:ch1073-291c23.2	152.687	-5.84565	0.662095	-8.82902	1.06e-18	6.43e-16
lcp1	lymphocyte cytosolic protein 1 (L-plastin)	8480.07	1.95571	0.218183	8.96361	3.14e-19	1.97e-16
vcla	vinculin a	147.76	-4.55915	0.50856	-8.96481	3.11e-19	1.97e-16
syk	spleen tyrosine kinase	1642.52	2.08398	0.227504	9.16021	5.18e-20	3.46e-17
ifitm1	interferon induced transmembrane protein 1	353.395	-4.38175	0.476124	-9.20295	3.48e-20	2.4e-17
plvap	/	972.064	-5.20275	0.558836	-9.30998	1.28e-20	9.13e-18
si:dkey-106l3.6	si:dkey-106l3.6	472.667	1.83453	0.194272	9.44309	3.62e-21	2.68e-18
tpm2	tropomyosin 2 (beta)	2375.01	-2.22927	0.235309	-9.4738	2.7e-21	2.07e-18
col5a1	procollagen type V alpha 1	198.686	-4.40397	0.46421	-9.48704	2.38e-21	1.89e-18
LOC100333499	latent-transforming growth factor beta-binding protein 4	444.178	-5.11749	0.531306	-9.63192	5.86e-22	4.86e-19
wu:fj16a03	wu:fj16a03	266.623	-4.26556	0.442517	-9.63931	5.46e-22	4.71e-19
igfbp7	insulin-like growth factor binding protein 7	151.347	-6.54882	0.676389	-9.68203	3.59e-22	3.24e-19
LOC100000275	1-phosphatidylinositol phosphodiesterase-like	3340.45	2.50387	0.255288	9.80801	1.04e-22	9.79e-20
fhl1a	four and a half LIM domains 1a	224.228	-4.49481	0.458259	-9.80844	1.04e-22	9.79e-20
ccng1	cyclin G1	1081.8	-2.52819	0.257392	-9.82235	9.02e-23	9.34e-20
LOC108192158	trypsin inhibitor ClTI-1-like	705.533	2.13178	0.216233	9.85872	6.28e-23	6.85e-20
dio2	iodothyronine deiodinase 2	219.528	-4.85888	0.489957	-9.91696	3.51e-23	4.04e-20
hck	HCK proto-oncogene Src family tyrosine kinase	355.599	2.14297	0.213324	10.0456	9.6e-24	1.17e-20
arhgap4a	Rho GTPase activating protein 4a	688.606	1.90274	0.18749	10.1485	3.37e-24	4.36e-21
si:ch211-106h4.12	si:ch211-106h4.12	441.081	-5.39523	0.519939	-10.3767	3.17e-25	4.37e-22
aoc2	amine oxidase copper containing 2	2048.72	-4.93944	0.457064	-10.8069	3.19e-27	4.72e-24
kdrl	kinase insert domain receptor like	519.96	-5.62322	0.505373	-11.1269	9.28e-29	1.48e-25
col6a1	collagen type VI alpha 1	2239.51	-5.79399	0.513408	-11.2853	1.55e-29	2.68e-26
cxcl12a	chemokine (C-X-C motif) ligand 12a (stromal cell-derived factor 1)	284.151	-4.66572	0.408559	-11.4199	3.32e-30	6.26e-27
myo1ca	myosin Ic paralog a	377.998	-4.27994	0.369522	-11.5824	5.06e-31	1.05e-27
dcn	decorin	292.961	-4.43015	0.377754	-11.7276	9.2e-32	2.12e-28
pcolcea	procollagen C-endopeptidase enhancer a	369.191	-4.84536	0.406211	-11.9282	8.44e-33	2.18e-29
sparc	secreted protein acidic cysteine-rich (osteonectin)	867.8	-4.7268	0.380321	-12.4285	1.83e-35	5.42e-32
LOC100535278	collagen alpha-6(VI) chain	3252.69	-5.79847	0.466382	-12.4329	1.73e-35	5.42e-32
flncb	filamin C gamma b (actin binding protein 280)	255.918	-5.51657	0.424297	-13.0017	1.2e-38	4.96e-35
tagln	transgelin	5418.95	-4.18837	0.313817	-13.3466	1.24e-40	6.42e-37
desmb	desmin b	520.592	-4.81451	0.349731	-13.7663	4.06e-43	2.8e-39
myl6	myosin light chain 6 alkali smooth muscle and non-muscle	872.017	-3.86849	0.277123	-13.9595	2.75e-44	2.85e-40
acta2	actin alpha 2 smooth muscle	13634.7	-4.71288	0.324713	-14.514	9.88e-48	2.05e-43

## Sheet: upregulated DEGs
Gene	description	baseMean	log2FoldChange	lfcSE	stat	pvalue	padj
aldocb	aldolase C fructose-bisphosphate b	2161.01	1.16409	0.190512	6.11034	9.94e-10	9.76e-08
pfkpb	phosphofructokinase platelet b	466.355	1.36148	0.255502	5.32864	9.9e-08	5.2e-06
celf2	cugbp Elav-like family member 2	296.732	2.23005	0.572769	3.89346	9.88e-05	0.00203002
LOC797571	olfactomedin-4-like	1299.29	1.99839	0.408325	4.89411	9.87e-07	3.7e-05
si:cabz01074946.1	si:cabz01074946.1	279.437	1.84514	0.47385	3.89393	9.86e-05	0.0020281
LOC108180146	uncharacterized LOC108180146	2192.81	2.1225	0.480096	4.42099	9.83e-06	0.000275664
LOC564730	P2Y purinoceptor 1-like	294.864	2.23528	0.505294	4.42372	9.7e-06	0.000272559
pkn1a	protein kinase N1a	512.831	1.69358	0.276982	6.11442	9.69e-10	9.56e-08
mapk11	mitogen-activated protein kinase 11	205.83	1.60312	0.36235	4.42424	9.68e-06	0.000272279
hck	HCK proto-oncogene Src family tyrosine kinase	355.599	2.14297	0.213324	10.0456	9.6e-24	1.17e-20
plekho2	pleckstrin homology domain containing family O member 2	117.738	1.90898	0.48941	3.90058	9.6e-05	0.00197708
cabz01093075.1	cabz01093075.1	550.556	2.45776	0.428338	5.7379	9.59e-09	7.04e-07
zgc:153184	zgc:153184	64.8332	2.18238	0.409097	5.33462	9.57e-08	5.06e-06
si:ch1073-15f19.2	si:ch1073-15f19.2	592.848	2.19089	0.41065	5.33517	9.55e-08	5.05e-06
wasa	Wiskott-Aldrich syndrome (eczema-thrombocytopenia) a	686.952	2.02387	0.297051	6.81322	9.54e-12	1.69e-09
msna	moesin a	1496.84	1.49276	0.244025	6.11725	9.52e-10	9.43e-08
rgs18	regulator of G protein signaling 18	690.907	1.89794	0.428614	4.42809	9.51e-06	0.000268306
plek	pleckstrin	261.311	1.81875	0.371036	4.90182	9.5e-07	3.57e-05
egr2a	early growth response 2a	120.929	1.60381	0.3005	5.33715	9.44e-08	5.03e-06
zgc:153073	/	2620.4	1.77052	0.308406	5.74089	9.42e-09	6.96e-07
lgals3bpb	lectin galactoside-binding soluble 3 binding protein b	10091.3	2.23085	0.364577	6.11903	9.41e-10	9.37e-08
ankrd44	ankyrin repeat domain 44	1164.75	1.60104	0.361305	4.43126	9.37e-06	0.000265005
cd40lg	CD40 ligand	266.293	2.26772	0.462278	4.90554	9.32e-07	3.51e-05
LOC101882856	G-protein coupled receptor 35-like	102.385	2.1149	0.540828	3.91049	9.21e-05	0.00190724
grna	granulin a	6935.15	0.757539	0.19364	3.9121	9.15e-05	0.00189647
LOC571757	DNA-binding protein SATB1-like	856.099	2.37617	0.535549	4.43689	9.13e-06	0.000258872
LOC110438330	roundabout homolog 2-like	302.432	2.64096	0.493979	5.3463	8.98e-08	4.8e-06
nav1a	neuron navigator 1a	609.967	1.04454	0.266655	3.9172	8.96e-05	0.00186051
lnpep	leucyl/cystinyl aminopeptidase	675.587	1.26106	0.219313	5.75003	8.92e-09	6.67e-07
prex1	phosphatidylinositol-3 4 5-trisphosphate-dependent Rac exchange factor 1	896.937	1.91356	0.430742	4.44248	8.89e-06	0.000252582
LOC100151049	lysosomal-associated protein transmembrane 5	2160.86	1.59776	0.260724	6.12817	8.89e-10	8.94e-08
tlr8b	toll-like receptor 8b	54.5857	2.21114	0.497677	4.44292	8.87e-06	0.000252412
eomesb	eomesodermin homolog b	19.6376	3.27317	0.834798	3.92091	8.82e-05	0.00183393
abcc10	ATP-binding cassette sub-family C (CFTR/MRP) member 10	25.9628	2.43636	0.621376	3.92091	8.82e-05	0.00183393
rgs14a	regulator of G protein signaling 14a	150.893	1.68478	0.342684	4.91642	8.81e-07	3.33e-05
foxp3a	forkhead box P3a	184.63	1.98524	0.506269	3.92132	8.81e-05	0.00183393
sp100.3	SP110 nuclear body protein tandem duplicate 3	259.267	1.52125	0.342089	4.44695	8.71e-06	0.000248411
plxnc1	plexin C1	549.743	1.51025	0.232773	6.48809	8.69e-11	1.15e-08
ablim1a	actin binding LIM protein 1a	154.613	1.62226	0.413257	3.92556	8.65e-05	0.00180429
si:cabz01036022.1	si:cabz01036022.1	63.7843	2.12771	0.432452	4.9201	8.65e-07	3.28e-05
si:ch73-40i7.2	si:ch73-40i7.2	672.937	2.23984	0.503443	4.44904	8.63e-06	0.000246343
LOC101882070	uncharacterized LOC101882070	294.921	2.15797	0.549527	3.92697	8.6e-05	0.00179557
tspan36	tetraspanin 36	456.761	1.12465	0.228471	4.92249	8.54e-07	3.25e-05
nefla	neurofilament light polypeptide a	41.4875	2.65102	0.595468	4.45199	8.51e-06	0.000243324
epas1a	endothelial PAS domain protein 1a	1608.75	1.30699	0.226953	5.75884	8.47e-09	6.35e-07
lbh	LBH regulator of WNT signaling pathway	4193.92	0.822935	0.209357	3.93078	8.47e-05	0.0017709
si:ch211-214p13.9	si:ch211-214p13.9	346.595	1.90846	0.331318	5.76019	8.4e-09	6.34e-07
pald1a	phosphatase domain containing paladin 1a	296.993	1.14442	0.256874	4.45519	8.38e-06	0.000240048
ccl34b.9	chemokine (C-C motif) ligand 34b duplicate 9	160.025	4.3558	0.812791	5.35906	8.37e-08	4.51e-06
camk1db	calcium/calmodulin-dependent protein kinase 1Db	142.875	1.87449	0.380452	4.927	8.35e-07	3.18e-05
gpr34b	G protein-coupled receptor 34b	72.4452	1.98514	0.504402	3.93562	8.3e-05	0.00174084
ptprr	protein tyrosine phosphatase receptor type r	257.924	1.73927	0.26777	6.49538	8.28e-11	1.1e-08
inpp4b	inositol polyphosphate-4-phosphatase type II B	454.185	1.61168	0.409316	3.93749	8.23e-05	0.00172912
s1pr5b	sphingosine-1-phosphate receptor 5b	103.128	1.76324	0.328829	5.36217	8.22e-08	4.45e-06
ptprja	protein tyrosine phosphatase receptor type J a	1067.67	2.07681	0.387285	5.36247	8.21e-08	4.45e-06
rel	v-rel avian reticuloendotheliosis viral oncogene homolog	916.41	1.18717	0.205957	5.76414	8.21e-09	6.25e-07
lta	lymphotoxin alpha (TNF superfamily member 1)	57.0088	2.96547	0.51444	5.76447	8.19e-09	6.25e-07
si:dkey-30j10.5	si:dkey-30j10.5	1784.39	2.14938	0.4359	4.93091	8.18e-07	3.14e-05
abca1a	ATP-binding cassette sub-family A (ABC1) member 1A	1311.98	1.77131	0.359098	4.93267	8.11e-07	3.12e-05
osbpl3b	oxysterol binding protein-like 3b	131.643	1.81929	0.461565	3.94156	8.1e-05	0.00170174
dicp1.17	diverse immunoglobulin domain-containing protein 1.17	146.959	1.6869	0.341934	4.93342	8.08e-07	3.11e-05
ipcef1	interaction protein for cytohesin exchange factors 1	226.795	2.3355	0.404979	5.76698	8.07e-09	6.19e-07
LOC571410	adenosine receptor A1-like	83.2782	2.36564	0.59994	3.94313	8.04e-05	0.00169583
fli1b	Fli-1 proto-oncogene ETS transcription factor b	1290.87	1.7275	0.350097	4.93434	8.04e-07	3.1e-05
si:ch211-117l17.5	si:ch211-117l17.5	54.4147	2.09719	0.531727	3.94411	8.01e-05	0.00169168
nr4a1	nuclear receptor subfamily 4 group A member 1	185.641	1.63354	0.330944	4.93599	7.97e-07	3.09e-05
LOC101882696	uncharacterized LOC101882696	25.061	4.84562	1.22821	3.94528	7.97e-05	0.00168746
tfec	transcription factor EC	111.896	2.02441	0.513114	3.94534	7.97e-05	0.00168746
blk	BLK proto-oncogene Src family tyrosine kinase	580.187	2.06862	0.288823	7.16224	7.94e-13	1.81e-10
abcc5	ATP-binding cassette sub-family C (CFTR/MRP) member 5	5461.91	1.12365	0.284663	3.9473	7.9e-05	0.00167849
LOC101882020	uncharacterized LOC101882020	68.4509	2.1456	0.434496	4.93813	7.89e-07	3.06e-05
cd27	CD27 molecule	110.837	2.41045	0.539392	4.46882	7.87e-06	0.000226816
si:ch211-67e16.3	si:ch211-67e16.3	412.862	1.65112	0.220955	7.47267	7.86e-14	2.03e-11
ap1m1	adaptor related protein complex 1 subunit mu 1	384.438	1.42801	0.289118	4.93921	7.84e-07	3.05e-05
slc2a6	solute carrier family 2 (facilitated glucose transporter) member 6	105.894	2.30867	0.467401	4.93937	7.84e-07	3.05e-05
rasal3	RAS protein activator like 3	2985.45	1.96067	0.396931	4.93958	7.83e-07	3.05e-05
si:ch1073-440p11.2	si:ch1073-440p11.2	79.1865	1.69161	0.378319	4.47138	7.77e-06	0.000224433
ptpn22	protein tyrosine phosphatase non-receptor type 22	691.037	1.84168	0.318984	5.77358	7.76e-09	5.97e-07
ftr06	finTRIM family member 6	70.3313	2.08314	0.527111	3.952	7.75e-05	0.00165093
prdm1c	PR domain containing 1c with ZNF domain	197.222	2.35469	0.2922	8.05848	7.73e-16	2.76e-13
LOC100334707	/	248.121	1.57733	0.352617	4.4732	7.71e-06	0.000222848
LOC101885990	interleukin-17 receptor A-like	175.027	1.8894	0.477833	3.9541	7.68e-05	0.0016399
LOC797658	RAS guanyl-releasing protein 2-like	280.825	1.93152	0.488298	3.95562	7.63e-05	0.00163118
slc44a2	solute carrier family 44 (choline transporter) member 2	686.945	1.54109	0.191203	8.05997	7.63e-16	2.76e-13
vwa7	von Willebrand factor A domain containing 7	342.331	2.05333	0.415262	4.94466	7.63e-07	2.99e-05
sort1b	sortilin 1b	1637.54	1.10851	0.247634	4.47643	7.59e-06	0.000219806
rfx1a	regulatory factor X 1a (influences HLA class II expression)	226.53	2.18445	0.55199	3.95741	7.58e-05	0.00162066
mpeg1.1	macrophage expressed 1 tandem duplicate 1	440.994	2.00539	0.447804	4.47829	7.52e-06	0.000218211
paox1	polyamine oxidase (exo-N4-amino) 1	324.42	1.30535	0.263849	4.94732	7.52e-07	2.96e-05
syngr3b	synaptogyrin 3b	167.946	2.02069	0.408395	4.94789	7.5e-07	2.96e-05
si:dkey-37f13.4	si:dkey-37f13.4	162.148	2.04305	0.41289	4.94816	7.49e-07	2.96e-05
LOC100332329	myosin IXb-like	1965.15	0.720137	0.160739	4.48017	7.46e-06	0.000216599
tnrc6c1	trinucleotide repeat containing 6C1	993.776	1.28106	0.323381	3.96145	7.45e-05	0.00159515
sash3	SAM and SH3 domain containing 3	1878.07	2.09854	0.390058	5.38006	7.45e-08	4.05e-06
tnfrsf1b	tumor necrosis factor receptor superfamily member 1B	863.058	1.54421	0.31197	4.94987	7.43e-07	2.94e-05
im:7154036	im:7154036	504.954	1.77525	0.358632	4.95007	7.42e-07	2.94e-05
si:dkey-53k12.2	si:dkey-53k12.2	126.528	1.98544	0.401054	4.95055	7.4e-07	2.94e-05
ccl20a.4	chemokine (C-C motif) ligand 20a duplicate 4	106.818	3.66671	0.681314	5.38182	7.37e-08	4.02e-06
LOC558805	arginine esterase-like	1033.44	2.02432	0.376105	5.38233	7.35e-08	4.02e-06
si:dkey-276j7.2	si:dkey-276j7.2	181.305	2.35535	0.314743	7.48343	7.24e-14	1.9e-11
LOC108179642	antigen WC1.1-like	237.464	2.46413	0.620887	3.96872	7.23e-05	0.00155045
LOC110438743	NAD(P)(+)--arginine ADP-ribosyltransferase 2-like	34.1446	3.78791	0.703337	5.38562	7.22e-08	3.95e-06
LOC108180164	uncharacterized LOC108180164	58.0083	2.52936	0.56366	4.48738	7.21e-06	0.000210544
sh3kbp1	SH3-domain kinase binding protein 1	453.019	1.83251	0.244821	7.48513	7.15e-14	1.9e-11
xcr1b.1	chemokine (C motif) receptor 1b duplicate 1	144.013	2.20445	0.321589	6.85486	7.14e-12	1.27e-09
fcer1g	Fc fragment of IgE high affinity I receptor for; gamma polypeptide	145.957	2.01136	0.506225	3.97326	7.09e-05	0.00152439
sema4ab	sema domain immunoglobulin domain (Ig) transmembrane domain (TM) and short cytoplasmic domain (semaphorin) 4Ab	645.544	1.51056	0.220325	6.85604	7.08e-12	1.27e-09
trnD	/	45.3877	2.07756	0.462573	4.4913	7.08e-06	0.000207322
clca5.2	chloride channel accessory 5 tandem duplicate 2	710.137	3.26868	0.564447	5.79095	7e-09	5.45e-07
ushbp1	Usher syndrome 1C binding protein 1	484.359	1.15117	0.289449	3.97711	6.98e-05	0.00150145
dgkza	diacylglycerol kinase zeta a	1427.86	1.29243	0.287552	4.49459	6.97e-06	0.000205014
illr4	immune-related lectin-like receptor 4	124.741	1.64067	0.365018	4.49476	6.96e-06	0.000205014
cpe	carboxypeptidase E	448.514	1.44966	0.364446	3.97771	6.96e-05	0.00149922
roraa	RAR-related orphan receptor A paralog a	743.122	1.71914	0.318803	5.3925	6.95e-08	3.84e-06
bhlhe40	basic helix-loop-helix family member e40	1773.02	1.04622	0.262974	3.97843	6.94e-05	0.00149626
rassf2b	Ras association domain family member 2b	132.054	2.15247	0.371533	5.79346	6.89e-09	5.39e-07
si:ch211-136m16.8	si:ch211-136m16.8	372.484	1.91557	0.293659	6.5231	6.89e-11	9.37e-09
cyth1b	cytohesin 1b	483.118	1.52653	0.307434	4.9654	6.86e-07	2.74e-05
mafb	v-maf avian musculoaponeurotic fibrosarcoma oncogene homolog b (paralog b)	238.586	8.18035	1.81856	4.49825	6.85e-06	0.000202955
zgc:153317	zgc:153317	1268.51	1.22655	0.272606	4.49936	6.82e-06	0.000202191
crtam	cytotoxic and regulatory T-cell molecule	296.667	1.72761	0.433752	3.98295	6.81e-05	0.00146959
hmha1b	histocompatibility (minor) HA-1 b	2806.94	1.89424	0.30691	6.17196	6.74e-10	6.81e-08
LOC108190699	transposon Tf2-1 polyprotein	1541.3	2.04173	0.453473	4.50243	6.72e-06	0.000200149
nfkb1	nuclear factor of kappa light polypeptide gene enhancer in B-cells 1	687.909	1.32776	0.333088	3.98622	6.71e-05	0.00145559
caskb	calcium/calmodulin-dependent serine protein kinase b	249.339	1.04512	0.262162	3.98653	6.7e-05	0.00145518
LOC559843	protein sel-1 homolog 3	359.271	0.830292	0.208274	3.98654	6.7e-05	0.00145518
zgc:175214	zgc:175214	685.557	1.39597	0.30998	4.50343	6.69e-06	0.000199502
LOC553450	sushi domain-containing protein 3	248.724	1.44845	0.363115	3.98897	6.64e-05	0.00144622
trpm5	transient receptor potential cation channel subfamily M member 5	153.629	1.65848	0.307082	5.40078	6.64e-08	3.67e-06
cecr1a	/	191.031	1.38368	0.307122	4.50531	6.63e-06	0.000198021
zgc:174945	zgc:174945	274.571	2.33758	0.470116	4.97234	6.62e-07	2.64e-05
rhoga	ras homolog family member Ga	68.5953	2.04321	0.410916	4.97234	6.61e-07	2.64e-05
dub	duboraya	458.69	2.17343	0.402237	5.40336	6.54e-08	3.63e-06
il21r.1	interleukin 21 receptor tandem duplicate 1	1543.92	1.85614	0.34351	5.40346	6.54e-08	3.63e-06
trac	/	1045.92	1.83936	0.267836	6.86749	6.53e-12	1.2e-09
lygl1	lysozyme g-like 1	1915.41	1.46329	0.27073	5.40499	6.48e-08	3.62e-06
cxcr3.2	chemokine (C-X-C motif) receptor 3 tandem duplicate 2	274.028	1.65211	0.331877	4.97806	6.42e-07	2.58e-05
ccr9a	chemokine (C-C motif) receptor 9a	1960.21	1.99395	0.400495	4.97872	6.4e-07	2.57e-05
foxo1b	forkhead box O1 b	92.291	2.28009	0.45791	4.97934	6.38e-07	2.57e-05
si:dkey-76b14.2	si:dkey-76b14.2	738.065	2.1396	0.429676	4.97955	6.37e-07	2.57e-05
plxnb3	plexin B3	230.561	2.02888	0.328213	6.18159	6.35e-10	6.44e-08
zgc:172302	zgc:172302	132.953	1.21256	0.303125	4.00021	6.33e-05	0.00138376
arhgef6	Rac/Cdc42 guanine nucleotide exchange factor (GEF) 6	1062.59	1.1505	0.28759	4.00049	6.32e-05	0.00138356
scinlb	scinderin like b	6775.35	1.24888	0.230832	5.41033	6.29e-08	3.52e-06
LOC108192158	trypsin inhibitor ClTI-1-like	705.533	2.13178	0.216233	9.85872	6.28e-23	6.85e-20
si:ch73-203a8.1	si:ch73-203a8.1	508.992	2.63529	0.487067	5.41052	6.28e-08	3.52e-06
cd247l	CD247 antigen like	104.871	2.1181	0.529232	4.00221	6.28e-05	0.00137644
tgfbr1b	transforming growth factor beta receptor 1 b	135.563	1.48049	0.327694	4.51791	6.25e-06	0.000187143
si:ch211-14a17.10	si:ch211-14a17.10	936.358	2.96338	0.655918	4.51792	6.25e-06	0.000187143
LOC101885075	myelin-associated glycoprotein-like	91.0508	2.01599	0.446192	4.51822	6.24e-06	0.000187143
cxcr2	chemokine (C-X-C motif) receptor 2	80.1205	2.97015	0.595762	4.98547	6.18e-07	2.5e-05
limd2	LIM domain containing 2	1365.02	1.78168	0.288029	6.18575	6.18e-10	6.33e-08
si:dkey-3k20.4	si:dkey-3k20.4	198.654	2.2326	0.36087	6.18671	6.14e-10	6.33e-08
si:ch73-236c18.7	si:ch73-236c18.7	250.632	1.46111	0.251287	5.81451	6.08e-09	4.79e-07
LOC100332713	/	21.3917	4.37079	1.08979	4.01066	6.05e-05	0.00132953
trnR	/	617.243	1.34894	0.217878	6.19129	5.97e-10	6.18e-08
LOC110438270	uncharacterized LOC110438270	36.1185	2.88502	0.718592	4.01482	5.95e-05	0.00130908
sept6	septin 6	1378.12	0.717693	0.17867	4.01685	5.9e-05	0.00130198
jak1	Janus kinase 1	453.571	1.54314	0.340639	4.53014	5.89e-06	0.000177918
LOC795570	uncharacterized LOC795570	591.485	1.7835	0.272439	6.5464	5.89e-11	8.08e-09
cd4-1	CD4-1 molecule	116.719	2.17008	0.400127	5.42349	5.84e-08	3.29e-06
chrna1	cholinergic receptor nicotinic alpha 1 (muscle)	82.5807	2.23258	0.49255	4.5327	5.82e-06	0.000176027
LOC110438511	nuclear factor NF-kappa-B p105 subunit-like	546.577	1.21227	0.301405	4.02206	5.77e-05	0.00127624
cd74a	CD74 molecule major histocompatibility complex class II invariant chain a	92657.3	0.922322	0.184478	4.99963	5.74e-07	2.34e-05
fynb	FYN proto-oncogene Src family tyrosine kinase b	755.7	2.0915	0.337438	6.19817	5.71e-10	5.94e-08
bin2b	bridging integrator 2b	530.92	1.86706	0.320496	5.82555	5.69e-09	4.55e-07
zgc:152863	zgc:152863	720.433	1.80452	0.360802	5.00141	5.69e-07	2.32e-05
si:dkeyp-117b11.1	si:dkeyp-117b11.1	264.469	1.30429	0.260728	5.00251	5.66e-07	2.32e-05
egr3	early growth response 3	274.052	2.16888	0.37219	5.82736	5.63e-09	4.52e-07
LOC101883382	plexin-C1-like	158.04	2.30314	0.460025	5.00657	5.54e-07	2.27e-05
si:cabz01093077.1	si:cabz01093077.1	86.9879	2.81573	0.562375	5.00686	5.53e-07	2.27e-05
LOC100534789	TRAF3-interacting JNK-activating modulator	394.122	2.46863	0.54303	4.54603	5.47e-06	0.000165971
zgc:175248	/	680.849	1.8341	0.366138	5.0093	5.46e-07	2.25e-05
si:ch211-260b17.6	si:ch211-260b17.6	65.3041	2.09174	0.41755	5.00956	5.46e-07	2.25e-05
pim2	Pim-2 proto-oncogene serine/threonine kinase	884.682	1.76885	0.285025	6.20594	5.44e-10	5.69e-08
ankfy1	ankyrin repeat and FYVE domain containing 1	93.4459	3.79367	0.504348	7.52193	5.4e-14	1.45e-11
ms4a17c.1	membrane-spanning 4-domains subfamily A member 17C.1	375.68	2.79403	0.513741	5.4386	5.37e-08	3.03e-06
ccl38a.4	chemokine (C-C motif) ligand 38 duplicate 4	1703.11	1.66294	0.331734	5.01288	5.36e-07	2.22e-05
hk2	hexokinase 2	322.63	1.59451	0.394713	4.03967	5.35e-05	0.00118916
il2rb	interleukin 2 receptor beta	309.782	2.0945	0.417745	5.01383	5.34e-07	2.21e-05
si:dkey-102g19.3	si:dkey-102g19.3	236.486	1.72499	0.344015	5.01428	5.32e-07	2.21e-05
tmcc1a	transmembrane and coiled-coil domain family 1a	115.026	2.19745	0.482606	4.5533	5.28e-06	0.000160573
il10ra	interleukin 10 receptor alpha	635.442	1.87285	0.344107	5.44266	5.25e-08	2.97e-06
lime1	Lck interacting transmembrane adaptor 1	257.343	2.29826	0.568197	4.04484	5.24e-05	0.0011645
gnai1	guanine nucleotide binding protein (G protein) alpha inhibiting activity polypeptide 1	920.045	0.990121	0.217323	4.55599	5.21e-06	0.000158767
syne1b	spectrin repeat containing nuclear envelope 1b	1280.04	1.94247	0.387063	5.01849	5.21e-07	2.17e-05
ubash3ba	ubiquitin associated and SH3 domain containing Ba	432.119	1.35638	0.232241	5.84042	5.21e-09	4.2e-07
zbtb2a	zinc finger and BTB domain containing 2a	120.267	1.58658	0.392096	4.0464	5.2e-05	0.00116048
syk	spleen tyrosine kinase	1642.52	2.08398	0.227504	9.16021	5.18e-20	3.46e-17
rnf130	ring finger protein 130	420.545	1.04149	0.191233	5.4462	5.15e-08	2.92e-06
myo1f	myosin IF	934.937	1.92708	0.279213	6.90181	5.13e-12	9.58e-10
rab44	RAB44 member RAS oncogene family	442.386	2.08278	0.514335	4.04946	5.13e-05	0.00114667
si:ch211-196f2.6	si:ch211-196f2.6	509.068	1.93589	0.478053	4.04952	5.13e-05	0.00114667
si:ch211-119e14.1	si:ch211-119e14.1	2253.48	2.03385	0.502207	4.04983	5.13e-05	0.00114667
smcr8b	Smith-Magenis syndrome chromosome region candidate 8b	82.8817	2.11938	0.422014	5.02207	5.11e-07	2.13e-05
cyth4a	cytohesin 4a	935.073	1.9603	0.359775	5.44868	5.07e-08	2.89e-06
si:ch211-286b5.6	si:ch211-286b5.6	30.5412	2.49727	0.616212	4.05261	5.06e-05	0.00113623
LOC108183680	protein NLRC3-like	71.5522	2.38896	0.438401	5.44925	5.06e-08	2.89e-06
tbc1d10c	TBC1 domain family member 10C	710.13	2.09362	0.458829	4.56297	5.04e-06	0.000153804
LOC101885539	uncharacterized LOC101885539	478.624	1.83642	0.452983	4.05407	5.03e-05	0.0011304
nitr5	novel immune-type receptor 5	182.568	2.40717	0.478861	5.02685	4.99e-07	2.09e-05
LOC100537452	semaphorin-7A-like	175.912	1.70948	0.339989	5.02805	4.95e-07	2.08e-05
hdac7a	histone deacetylase 7a	756.068	1.58939	0.316066	5.02866	4.94e-07	2.07e-05
LOC101885597	/	141.798	2.35662	0.432088	5.45401	4.92e-08	2.82e-06
grap2a	GRB2 related adaptor protein 2a	477.194	1.77775	0.303818	5.85135	4.88e-09	3.96e-07
agap2	ArfGAP with GTPase domain ankyrin repeat and PH domain 2	1320.57	1.69993	0.337874	5.03126	4.87e-07	2.05e-05
adcy7	adenylate cyclase 7	416.268	2.00405	0.493394	4.06177	4.87e-05	0.00109849
irf4a	interferon regulatory factor 4a	598.487	2.25371	0.38505	5.85301	4.83e-09	3.94e-07
LOC795797	NAD(P)(+)--arginine ADP-ribosyltransferase 2-like	824.898	2.6848	0.458674	5.85339	4.82e-09	3.94e-07
si:zfos-2330d3.6	si:zfos-2330d3.6	1105.18	2.29578	0.456102	5.03348	4.82e-07	2.04e-05
dock10	dedicator of cytokinesis 10	1487.07	1.91598	0.351033	5.45813	4.81e-08	2.77e-06
si:ch211-235o23.1	si:ch211-235o23.1	273.324	1.77419	0.387891	4.57394	4.79e-06	0.000146605
LOC100332723	intestinal mucin-like protein	53154.1	1.07952	0.235979	4.57462	4.77e-06	0.00014635
itgb2	integrin beta 2	940.723	2.07851	0.247656	8.39274	4.75e-17	2.05e-14
hcst	hematopoietic cell signal transducer	131.805	2.19219	0.538903	4.06787	4.74e-05	0.0010713
nr4a3	nuclear receptor subfamily 4 group A member 3	308.963	1.00702	0.220075	4.5758	4.74e-06	0.000145744
LOC793909	G-protein coupled receptor 55-like	176.959	1.9968	0.365647	5.46102	4.73e-08	2.73e-06
si:ch211-194m7.5	si:ch211-194m7.5	345.229	4.05755	0.692777	5.85694	4.71e-09	3.87e-07
trnS1	/	33147.1	1.17526	0.150013	7.83443	4.71e-15	1.52e-12
si:dkey-92f12.2	si:dkey-92f12.2	302.614	1.7975	0.329089	5.46207	4.71e-08	2.72e-06
hmha1a	histocompatibility (minor) HA-1 a	282.376	1.90331	0.324887	5.85839	4.67e-09	3.86e-07
egr2b	early growth response 2b	417.804	2.11355	0.360752	5.85874	4.66e-09	3.86e-07
nab1a	NGFI-A binding protein 1a (EGR1 binding protein 1)	213.347	2.14288	0.263892	8.12031	4.65e-16	1.72e-13
lpar5a	lysophosphatidic acid receptor 5a	530.804	2.04825	0.40621	5.04235	4.6e-07	1.96e-05
pik3cg	phosphatidylinositol-4 5-bisphosphate 3-kinase catalytic subunit gamma	1546.19	1.22905	0.224845	5.46623	4.6e-08	2.68e-06
ccr6a	chemokine (C-C motif) receptor 6a	442.77	1.79361	0.391403	4.58253	4.59e-06	0.000141759
arhgap29b	Rho GTPase activating protein 29b	663.828	1.41346	0.280308	5.04255	4.59e-07	1.96e-05
tspan33a	tetraspanin 33a	205.741	1.27482	0.278132	4.58352	4.57e-06	0.000141299
si:dkey-26c10.5	si:dkey-26c10.5	247.758	1.89837	0.323812	5.86256	4.56e-09	3.79e-07
zgc:195282	zgc:195282	280.092	2.51327	0.459642	5.4679	4.55e-08	2.67e-06
pla2g4f.1	phospholipase A2 group IVF tandem duplicate 1	66.8401	2.71442	0.592045	4.58482	4.54e-06	0.000140841
cx32.2	connexin 32.2	241.544	1.84417	0.452226	4.07798	4.54e-05	0.0010303
slc2a1b	solute carrier family 2 (facilitated glucose transporter) member 1b	956.434	1.32704	0.19179	6.91926	4.54e-12	8.55e-10
dock8	dedicator of cytokinesis 8	2232.09	1.12573	0.275974	4.0791	4.52e-05	0.00102756
si:ch211-126j24.1	si:ch211-126j24.1	207.49	1.91672	0.417942	4.58609	4.52e-06	0.000140197
si:dkey-229e3.2	si:dkey-229e3.2	293.838	1.09808	0.26912	4.08024	4.5e-05	0.00102481
ccl36.1	chemokine (C-C motif) ligand 36 duplicate 1	2341.38	1.46122	0.35806	4.08094	4.49e-05	0.00102284
il7r	interleukin 7 receptor	1133.92	2.11924	0.519195	4.08178	4.47e-05	0.00102029
slc9a7	solute carrier family 9 member 7	277.268	1.56325	0.250644	6.23692	4.46e-10	4.79e-08
ccdc88b	coiled-coil domain containing 88B	1012.37	1.87464	0.342531	5.47291	4.43e-08	2.6e-06
slc38a2	solute carrier family 38 member 2	857.056	1.01432	0.248351	4.08421	4.42e-05	0.00101078
txk	TXK tyrosine kinase	383.473	2.15005	0.264573	8.12652	4.42e-16	1.66e-13
ncf2	neutrophil cytosolic factor 2	201.668	1.69873	0.415896	4.0845	4.42e-05	0.00101065
parvg	parvin gamma	510.887	1.54408	0.336338	4.59086	4.41e-06	0.000137445
si:dkey-27i16.2	si:dkey-27i16.2	1426.44	1.68101	0.242793	6.92366	4.4e-12	8.36e-10
LOC103909115	uncharacterized LOC103909115	2360.92	0.810139	0.198228	4.0869	4.37e-05	0.00100132
traf5	Tnf receptor-associated factor 5	492.158	1.43861	0.351825	4.089	4.33e-05	0.000993417
sh3bp2	SH3-domain binding protein 2	902.576	2.16254	0.346339	6.244	4.27e-10	4.6e-08
unc13d	unc-13 homolog D (C. elegans)	831.118	1.79486	0.438409	4.09404	4.24e-05	0.000973157
gpr132a	G protein-coupled receptor 132a	439.178	2.35986	0.357786	6.59573	4.23e-11	5.96e-09
parp8	poly (ADP-ribose) polymerase family member 8	957.363	1.50459	0.297353	5.05993	4.19e-07	1.81e-05
cblc	Cbl proto-oncogene C E3 ubiquitin protein ligase	150.741	2.08702	0.334103	6.24664	4.19e-10	4.55e-08
stim1b	stromal interaction molecule 1b	253.322	1.2217	0.298149	4.09763	4.17e-05	0.000959244
def6a	DEF6 guanine nucleotide exchange factor a	918.589	1.96425	0.358178	5.484	4.16e-08	2.47e-06
gcnt3	glucosaminyl (N-acetyl) transferase 3 mucin type	121.256	1.91109	0.466196	4.09934	4.14e-05	0.00095325
alox5a	arachidonate 5-lipoxygenase a	113.812	1.61355	0.393588	4.09959	4.14e-05	0.00095325
dixdc1b	DIX domain containing 1b	181.097	1.73598	0.376896	4.60597	4.11e-06	0.000128022
il23r	interleukin 23 receptor	263.47	1.91985	0.468089	4.10147	4.11e-05	0.000947662
si:ch211-106a19.1	si:ch211-106a19.1	489.381	1.54692	0.377137	4.10174	4.1e-05	0.000947616
nf1b	neurofibromin 1b	203.027	1.45732	0.31632	4.6071	4.08e-06	0.000127523
plac8l1	PLAC8-like 1	2048.4	1.65466	0.264681	6.25153	4.06e-10	4.45e-08
gramd1ba	GRAM domain containing 1Ba	44.9499	2.5414	0.619098	4.105	4.04e-05	0.00093749
plk3	polo-like kinase 3 (Drosophila)	1043.19	1.19848	0.203739	5.88245	4.04e-09	3.38e-07
spi1b	Spi-1 proto-oncogene b	344.236	2.02855	0.493996	4.1064	4.02e-05	0.000933127
gpr184	G protein-coupled receptor 184	470.086	2.14485	0.342905	6.25495	3.98e-10	4.38e-08
LOC101883459	mitogen-activated protein kinase kinase kinase kinase 5-like	264.379	2.29394	0.452389	5.07073	3.96e-07	1.72e-05
ptprea	protein tyrosine phosphatase receptor type E a	444.108	1.31806	0.285662	4.61407	3.95e-06	0.000123693
si:zfos-1425h8.1	si:zfos-1425h8.1	763.602	2.0505	0.310388	6.60624	3.94e-11	5.63e-09
cxcr4b	chemokine (C-X-C motif) receptor 4b	578.477	1.57927	0.383833	4.11446	3.88e-05	0.000904918
LOC101884921	lysophosphatidylcholine acyltransferase 1-like	694.803	1.50361	0.240223	6.2592	3.87e-10	4.28e-08
LOC101885675	RNA-binding protein 25-like	410.391	1.72153	0.372724	4.61876	3.86e-06	0.000121477
sept2	septin 2	1881.96	1.47814	0.236127	6.25994	3.85e-10	4.28e-08
arid5a	AT rich interactive domain 5A (MRF1-like)	334.48	2.35179	0.509097	4.61952	3.85e-06	0.000121218
si:dkey-183i3.6	si:dkey-183i3.6	398.893	1.71525	0.416612	4.11713	3.84e-05	0.00089552
dock11	dedicator of cytokinesis 11	674.917	2.21988	0.354566	6.26083	3.83e-10	4.28e-08
spi1a	Spi-1 proto-oncogene a	883.23	1.61011	0.317095	5.0777	3.82e-07	1.66e-05
LOC101885714	uncharacterized LOC101885714	363.177	2.30522	0.368164	6.2614	3.82e-10	4.28e-08
nitr2a	novel immune-type receptor 2a	247.858	1.97459	0.479455	4.11841	3.82e-05	0.000891575
si:ch73-248e21.5	si:ch73-248e21.5	487.249	1.93555	0.469773	4.12017	3.79e-05	0.00088577
cbfb	core-binding factor beta subunit	727.318	1.59286	0.344421	4.62474	3.75e-06	0.000118569
sla1	/	242.691	1.49521	0.323165	4.62678	3.71e-06	0.000117767
si:ch211-214p16.2	si:ch211-214p16.2	1268.77	1.42869	0.308729	4.62764	3.7e-06	0.000117478
cybb	cytochrome b-245 beta polypeptide (chronic granulomatous disease)	673.482	1.46651	0.355465	4.1256	3.7e-05	0.000866114
si:dkey-185m8.2	si:dkey-185m8.2	616.773	2.0505	0.44306	4.62805	3.69e-06	0.000117478
gpr171	G protein-coupled receptor 171	226.567	2.1026	0.41346	5.08538	3.67e-07	1.6e-05
tnfsf14	TNF superfamily member 14	489.374	2.12217	0.417249	5.0861	3.66e-07	1.6e-05
si:ch211-105j21.9	si:ch211-105j21.9	273.179	1.71714	0.415891	4.12883	3.65e-05	0.000855016
si:dkey-222f8.3	si:dkey-222f8.3	608.399	1.02056	0.247102	4.13014	3.63e-05	0.000851124
si:dkey-106l3.6	si:dkey-106l3.6	472.667	1.83453	0.194272	9.44309	3.62e-21	2.68e-18
lpxn	leupaxin	367.029	2.08228	0.378005	5.50861	3.62e-08	2.19e-06
sptbn4	spectrin beta non-erythrocytic 4	135.695	1.89276	0.371977	5.08839	3.61e-07	1.59e-05
LOC108179332	uncharacterized LOC108179332	2296.88	1.72853	0.205169	8.42492	3.61e-17	1.59e-14
LOC100005927	immunoglobulin superfamily member 3-like	2492.58	2.02135	0.397132	5.08987	3.58e-07	1.58e-05
zgc:194312	zgc:194312	1199.31	0.887	0.214622	4.13284	3.58e-05	0.000843988
tagapa	T cell activation RhoGTPase activating protein a	811.333	1.8654	0.281756	6.62063	3.58e-11	5.14e-09
tnfaip8l2a	tumor necrosis factor alpha-induced protein 8-like 2a	1214.37	1.81322	0.328953	5.51208	3.55e-08	2.16e-06
skap1	src kinase associated phosphoprotein 1	224.381	1.69244	0.409138	4.13661	3.52e-05	0.000832584
LOC101883939	uncharacterized LOC101883939	159.093	1.71608	0.336908	5.09362	3.51e-07	1.55e-05
epdl1	ependymin-like 1	4449.09	1.52092	0.298587	5.09372	3.51e-07	1.55e-05
smim14	small integral membrane protein 14	156.031	3.49942	0.845508	4.13884	3.49e-05	0.000826026
pfn1	profilin 1	47619.2	1.14335	0.193545	5.9074	3.48e-09	2.99e-07
si:ch211-139g16.8	si:ch211-139g16.8	61.5565	2.5116	0.606671	4.13998	3.47e-05	0.000823837
prdm1a	PR domain containing 1a with ZNF domain	242.553	1.68246	0.268061	6.27641	3.46e-10	3.96e-08
limk1b	LIM domain kinase 1b	177.021	1.67646	0.303855	5.51729	3.44e-08	2.11e-06
smad3b	SMAD family member 3b	199.391	1.46717	0.316031	4.6425	3.44e-06	0.000110333
si:dkey-85p17.3	si:dkey-85p17.3	717.501	1.94632	0.469837	4.14254	3.43e-05	0.000816533
dnase1l1	deoxyribonuclease I-like 1	205.737	1.79216	0.385919	4.64387	3.42e-06	0.000109943
si:ch211-194m7.4	si:ch211-194m7.4	914.781	2.02572	0.435995	4.64619	3.38e-06	0.00010888
arhgap4a	Rho GTPase activating protein 4a	688.606	1.90274	0.18749	10.1485	3.37e-24	4.36e-21
sult5a1	sulfotransferase family 5A member 1	336.661	2.1904	0.259727	8.43349	3.36e-17	1.51e-14
tgfb1b	transforming growth factor beta 1b	209.077	1.40325	0.338226	4.14887	3.34e-05	0.000797965
LOC101884556	interferon-induced very large GTPase 1-like	144.884	2.16989	0.522936	4.14944	3.33e-05	0.000796896
zgc:158446	/	423.82	2.12	0.304411	6.96424	3.3e-12	6.4e-10
LOC101882195	interleukin-1 receptor type 2	233.889	1.52513	0.367356	4.15164	3.3e-05	0.000790171
pttg1ipa	PTTG1 interacting protein a	137.295	2.21571	0.374532	5.91596	3.3e-09	2.85e-07
zmp:0000000711	zmp:0000000711	317.743	1.54025	0.331135	4.65143	3.3e-06	0.000106534
entpd1	ectonucleoside triphosphate diphosphohydrolase 1	418.755	1.234	0.265126	4.65438	3.25e-06	0.000105298
ubash3bb	ubiquitin associated and SH3 domain containing Bb	92.145	1.89442	0.455801	4.15625	3.24e-05	0.000776211
si:	/	ch211-223l2.4	93.2543	1.64407	0.512718	3.20658	0.00134322
grap2b	GRB2 related adaptor protein 2b	2810.56	1.57863	0.250999	6.28938	3.19e-10	3.69e-08
camk1da	calcium/calmodulin-dependent protein kinase 1Da	44.035	2.50766	0.602818	4.1599	3.18e-05	0.000764802
bcl2l10	BCL2 like 10	1733.89	0.945336	0.184877	5.11334	3.17e-07	1.42e-05
irf4b	interferon regulatory factor 4b	127.085	2.29817	0.415407	5.53233	3.16e-08	1.95e-06
lcp1	lymphocyte cytosolic protein 1 (L-plastin)	8480.07	1.95571	0.218183	8.96361	3.14e-19	1.97e-16
zmp:0000001082	zmp:0000001082	1188.73	1.96773	0.384707	5.11489	3.14e-07	1.41e-05
il2rgb	interleukin 2 receptor gamma b	108.504	1.79204	0.43036	4.16405	3.13e-05	0.000751898
pstpip1a	proline-serine-threonine phosphatase interacting protein 1a	63.8177	2.30881	0.495146	4.66289	3.12e-06	0.000101511
LOC100535969	transcriptional-regulating factor 1-like	592.471	1.84477	0.264576	6.97256	3.11e-12	6.14e-10
nlrc3	NLR family CARD domain containing 3	1323.41	2.01276	0.363597	5.53568	3.1e-08	1.92e-06
mmp13b	matrix metallopeptidase 13b	114.777	2.94513	0.373413	7.88705	3.09e-15	1.03e-12
si:ch211-102c2.4	si:ch211-102c2.4	135.246	1.92787	0.348141	5.53761	3.07e-08	1.9e-06
il12rb2	interleukin 12 receptor beta 2a	557.237	1.88002	0.298576	6.29661	3.04e-10	3.54e-08
zgc:64051	zgc:64051	1297.61	1.84277	0.277308	6.6452	3.03e-11	4.54e-09
mafbb	v-maf avian musculoaponeurotic fibrosarcoma oncogene homolog Bb	119.82	1.32206	0.316936	4.17137	3.03e-05	0.000729835
ano6	anoctamin 6	1381.44	2.4728	0.446325	5.54037	3.02e-08	1.88e-06
ccl32b.3	chemokine (C-C motif) ligand 32b duplicate 3	159.164	2.29513	0.491424	4.67036	3.01e-06	9.8e-05
LOC103910580	prosaposin-like	70.4278	2.75598	0.660437	4.17296	3.01e-05	0.000725585
LOC103909926	NAD(P)(+)--arginine ADP-ribosyltransferase 2-like	109.582	2.17788	0.425093	5.1233	3e-07	1.36e-05
LOC103910228	uncharacterized LOC103910228	116.554	1.66227	0.398123	4.17526	2.98e-05	0.000719133
calm1b	calmodulin 1b	1302.55	1.07277	0.193516	5.54354	2.96e-08	1.85e-06
trnE	/	1080.61	1.19179	0.285368	4.17634	2.96e-05	0.000716577
prkacba	protein kinase cAMP-dependent catalytic beta a	569.639	2.32402	0.318526	7.29617	2.96e-13	7.05e-11
elmo1	engulfment and cell motility 1 (ced-12 homolog C. elegans)	1137.04	1.61676	0.31534	5.12704	2.94e-07	1.33e-05
cacna2d3	calcium channel voltage dependent alpha2/delta subunit 3	92.9638	1.64634	0.394035	4.17817	2.94e-05	0.000711659
samsn1a	SAM domain SH3 domain and nuclear localisation signals 1a	263.415	1.54109	0.300539	5.12775	2.93e-07	1.33e-05
LOC101885769	uncharacterized LOC101885769	37.928	3.24138	0.775434	4.18008	2.91e-05	0.000706552
si:ch73-208g10.1	si:ch73-208g10.1	455.442	2.43765	0.475255	5.12913	2.91e-07	1.33e-05
bmpr2a	bone morphogenetic protein receptor type II a (serine/threonine kinase)	259.18	1.43736	0.259106	5.54738	2.9e-08	1.82e-06
si:dkey-260g12.1	si:dkey-260g12.1	766.356	2.13913	0.339261	6.30525	2.88e-10	3.37e-08
atp2a3	ATPase Ca++ transporting ubiquitous	3018.38	1.13463	0.17994	6.30561	2.87e-10	3.37e-08
si:ch211-194m7.8	si:ch211-194m7.8	1529.78	2.68144	0.522507	5.13188	2.87e-07	1.31e-05
LOC100151196	PH and SEC7 domain-containing protein 1-like	2102.59	1.63285	0.294245	5.5493	2.87e-08	1.81e-06
gnao1a	guanine nucleotide binding protein (G protein) alpha activating activity polypeptide O a	177.858	1.95323	0.417298	4.68066	2.86e-06	9.35e-05
LOC103910066	B- and T-lymphocyte attenuator-like	747.348	2.00603	0.390836	5.13265	2.86e-07	1.31e-05
LOC108190717	uncharacterized LOC108190717	2639.99	1.48274	0.354272	4.18532	2.85e-05	0.000692863
LOC100536213	uncharacterized LOC100536213	130.15	2.01731	0.481888	4.18626	2.84e-05	0.000690817
LOC101885445	uncharacterized LOC101885445	228.634	1.77753	0.379411	4.68497	2.8e-06	9.17e-05
LOC799279	interleukin-1 receptor type 1-like	445.252	1.50684	0.35919	4.19512	2.73e-05	0.000665935
st8sia4	ST8 alpha-N-acetyl-neuraminide alpha-2 8-sialyltransferase 4	301.077	2.20734	0.470494	4.69154	2.71e-06	8.9e-05
mef2b	myocyte enhancer factor 2b	225.04	1.12836	0.268851	4.19697	2.71e-05	0.000661295
wdr47b	WD repeat domain 47b	112.621	1.88061	0.400731	4.69294	2.69e-06	8.85e-05
dock2-like	dedicator of cytokinesis protein 2	1081.17	2.27071	0.381668	5.94944	2.69e-09	2.34e-07
tespa1	thymocyte expressed positive selection associated 1	220.466	1.53652	0.298463	5.14808	2.63e-07	1.21e-05
yrk	Yes-related kinase	912.5	1.18406	0.198843	5.95476	2.6e-09	2.28e-07
notch2	notch receptor 2	2566.29	1.55438	0.27924	5.56645	2.6e-08	1.64e-06
aif1l	allograft inflammatory factor 1-like	1420.15	1.51582	0.227315	6.66837	2.59e-11	3.94e-09
ptpn4b	protein tyrosine phosphatase non-receptor type 4b	272.068	1.77344	0.37721	4.70147	2.58e-06	8.54e-05
tln1	talin 1	5406.34	0.869405	0.168755	5.15186	2.58e-07	1.19e-05
LOC101883783	polycomb protein SCMH1	415.989	1.26996	0.301794	4.20802	2.58e-05	0.000632769
prkchb	protein kinase C eta b	883.881	1.79634	0.301516	5.9577	2.56e-09	2.24e-07
cd44b	CD44 molecule (Indian blood group) b	203.983	1.93745	0.46022	4.20983	2.56e-05	0.000629201
atp8b2	ATPase aminophospholipid transporter class I type 8B member 2	277.332	2.11407	0.44927	4.70556	2.53e-06	8.39e-05
cd226	CD226 molecule	522.019	1.7749	0.421365	4.21228	2.53e-05	0.000623179
tnfrsf9b	tumor necrosis factor receptor superfamily member 9b	130.625	2.07894	0.493434	4.21319	2.52e-05	0.000622128
fgd	faciogenital dysplasia	710.172	1.94132	0.348351	5.57288	2.51e-08	1.6e-06
si:dkey-32n7.4	si:dkey-32n7.4	236.701	2.41445	0.512802	4.70835	2.5e-06	8.29e-05
irak3	interleukin-1 receptor-associated kinase 3	268.962	1.4027	0.297903	4.70856	2.49e-06	8.29e-05
ubald2	UBA-like domain containing 2	164.063	1.37433	0.325846	4.21772	2.47e-05	0.000611233
fcho1	FCH domain only 1	398.755	2.02207	0.302885	6.67603	2.45e-11	3.77e-09
zgc:173915	zgc:173915	284.694	1.62962	0.273193	5.96508	2.45e-09	2.15e-07
bcl11ba	BAF chromatin remodeling complex subunit BCL11B a	672.667	2.19573	0.520019	4.2224	2.42e-05	0.000599405
LOC110438452	vitellogenin-like	52.5962	3.03588	0.64355	4.7174	2.39e-06	7.96e-05
zgc:101699	zgc:101699	4225.81	2.03812	0.27822	7.32558	2.38e-13	5.73e-11
si:dkeyp-61b2.1	si:dkeyp-61b2.1	76.4033	2.54721	0.602492	4.2278	2.36e-05	0.000585897
smchd1	structural maintenance of chromosomes flexible hinge domain containing 1	1690.39	1.36931	0.290102	4.72011	2.36e-06	7.87e-05
LOC110440122	uncharacterized LOC110440122	40.9043	2.53108	0.598605	4.22829	2.35e-05	0.000585309
arpc1b	actin related protein 2/3 complex subunit 1B	7113.74	1.55693	0.204047	7.63026	2.34e-14	6.65e-12
def6b	differentially expressed in FDCP 6b homolog (mouse)	2029.01	2.08063	0.440638	4.72187	2.34e-06	7.82e-05
LOC110440027	interleukin-17 receptor E-like	1851.61	1.38809	0.29396	4.72204	2.33e-06	7.82e-05
cmklr1	chemokine-like receptor 1	279.229	1.98207	0.31274	6.33775	2.33e-10	2.77e-08
si:zfos-2330d3.8	si:zfos-2330d3.8	684.907	2.11515	0.499701	4.23282	2.31e-05	0.000574333
faslg	Fas ligand (TNF superfamily member 6)	175.736	1.75372	0.371186	4.72464	2.31e-06	7.74e-05
cytip	cytohesin 1 interacting protein	559.338	1.97479	0.466515	4.23307	2.31e-05	0.000574333
si:ch73-265h17.1	si:ch73-265h17.1	447.234	1.84186	0.389472	4.72911	2.26e-06	7.6e-05
si:ch211-114l13.10	si:ch211-114l13.10	320.972	1.88322	0.314997	5.97855	2.25e-09	1.99e-07
card11	caspase recruitment domain family member 11	654.416	1.13367	0.26746	4.23864	2.25e-05	0.000562367
batf3	basic leucine zipper transcription factor ATF-like 3	109.489	1.93566	0.456649	4.23884	2.25e-05	0.000562367
syt11a	synaptotagmin XIa	47.4619	2.17145	0.512262	4.23894	2.25e-05	0.000562367
LOC110437886	uncharacterized LOC110437886	86.1313	4.37635	1.03209	4.24026	2.23e-05	0.000560499
LOC794408	inositol 1 4 5-trisphosphate receptor-interacting protein	99.71	2.27441	0.536277	4.24111	2.22e-05	0.000560499
srfb	serum response factor b	210.001	1.68131	0.396273	4.2428	2.21e-05	0.000557427
ptgir	prostaglandin I2 (prostacyclin) receptor (IP)	53.2004	1.91212	0.450236	4.24693	2.17e-05	0.000547902
selplg	selectin P ligand	245.329	2.13269	0.411269	5.18563	2.15e-07	1.01e-05
nitr2b	novel immune-type receptor 2b	168.557	1.80733	0.322719	5.60031	2.14e-08	1.38e-06
LOC100004321	apoptosis regulator BAX-like	73.118	2.30783	0.486802	4.7408	2.13e-06	7.19e-05
prkcha	protein kinase C eta a	532.81	2.1798	0.389081	5.60244	2.11e-08	1.37e-06
LOC567656	C-X-C motif chemokine 11-6-like	83.1204	1.7046	0.359415	4.74271	2.11e-06	7.15e-05
wnk1b	WNK lysine deficient protein kinase 1b	557.891	1.29075	0.303486	4.25306	2.11e-05	0.000534424
cds2	CDP-diacylglycerol synthase (phosphatidate cytidylyltransferase) 2	431.763	1.05133	0.202556	5.19031	2.1e-07	9.88e-06
p2ry11	purinergic receptor P2Y11	107.893	1.67614	0.393958	4.25461	2.09e-05	0.000532702
si:ch1073-67j19.2	si:ch1073-67j19.2	173.683	1.84169	0.387977	4.74691	2.07e-06	7.01e-05
pfkpa	phosphofructokinase platelet a	1258.88	1.45615	0.259654	5.60806	2.05e-08	1.33e-06
iffo1b	intermediate filament family orphan 1b	120.058	2.13174	0.410213	5.19666	2.03e-07	9.59e-06
bach2b	BTB and CNC homology 1 basic leucine zipper transcription factor 2b	147.655	2.46128	0.577465	4.26221	2.02e-05	0.000516148
LOC110437721	interleukin-6 receptor subunit beta-like	896.823	1.13335	0.265854	4.26303	2.02e-05	0.000514899
mxf	myxovirus (influenza virus) resistance F	419.621	2.16603	0.386	5.61148	2.01e-08	1.31e-06
trim66	tripartite motif containing 66	354.958	1.98156	0.311489	6.36156	2e-10	2.39e-08
galnt8b.1	polypeptide N-acetylgalactosaminyltransferase 8b tandem duplicate 1	464.638	0.964407	0.202858	4.7541	1.99e-06	6.79e-05
il16	interleukin 16	840.194	2.12857	0.379233	5.61281	1.99e-08	1.3e-06
si:dkey-183p4.10	si:dkey-183p4.10	1004.12	2.18757	0.512793	4.26599	1.99e-05	0.000508739
lsamp	limbic system associated membrane protein	109.322	1.99193	0.46692	4.26611	1.99e-05	0.000508739
dnmt3aa	DNA (cytosine-5-)-methyltransferase 3 alpha a	334.347	0.940096	0.220363	4.26613	1.99e-05	0.000508739
si:dkey-203a12.9	si:dkey-203a12.9	3358.17	1.00772	0.236191	4.26653	1.99e-05	0.000508739
LOC100332369	glucocorticoid-induced transcript 1 protein-like	266.525	2.23993	0.430613	5.20173	1.97e-07	9.36e-06
mpeg1.2	macrophage expressed 1 tandem duplicate 2	560.635	2.16784	0.41668	5.20263	1.96e-07	9.33e-06
fcer1gl	Fc receptor IgE high affinity I gamma polypeptide like	1193.56	1.17797	0.209781	5.61524	1.96e-08	1.29e-06
si:rp71-81e14.2	si:rp71-81e14.2	490.689	2.04714	0.364492	5.61642	1.95e-08	1.29e-06
si:dkey-33c9.6	si:dkey-33c9.6	956.331	1.97088	0.350874	5.61705	1.94e-08	1.28e-06
cxcl8a	chemokine (C-X-C motif) ligand 8a	256.593	1.24088	0.260631	4.76107	1.93e-06	6.57e-05
tagapb	T cell activation RhoGTPase activating protein b	961.803	2.01612	0.358806	5.61897	1.92e-08	1.27e-06
triob	trio Rho guanine nucleotide exchange factor b	229.923	1.66098	0.295575	5.61947	1.92e-08	1.27e-06
si:ch211-226m16.2	si:ch211-226m16.2	2625.7	1.51598	0.318336	4.7622	1.91e-06	6.54e-05
LOC101885948	/	31.2944	2.98861	0.627456	4.76306	1.91e-06	6.53e-05
zgc:110006	zgc:110006	84.9402	2.39411	0.559863	4.27624	1.9e-05	0.00048952
LOC560447	deleted in malignant brain tumors 1 protein-like	201.992	2.73321	0.321547	8.50021	1.89e-17	9.11e-15
si:ch73-248e21.7	si:ch73-248e21.7	575.958	1.55877	0.299153	5.21063	1.88e-07	9.02e-06
ikzf1	IKAROS family zinc finger 1 (Ikaros)	1215.68	1.79687	0.376966	4.76667	1.87e-06	6.42e-05
abcc3	ATP-binding cassette sub-family C (CFTR/MRP) member 3	1232.57	0.823824	0.192465	4.28039	1.87e-05	0.000481081
zgc:101640	zgc:101640	548.402	1.58055	0.369098	4.2822	1.85e-05	0.000478375
cfh	complement factor H	326.407	2.89468	0.377865	7.66062	1.85e-14	5.32e-12
ms4a17a.6	membrane-spanning 4-domains subfamily A member 17A.6	238.963	1.98659	0.269915	7.36004	1.84e-13	4.48e-11
il17a/f3	interleukin 17a/f3	108.328	1.73708	0.40536	4.28527	1.83e-05	0.000472982
tlr8a	toll-like receptor 8a	262.124	1.75074	0.33558	5.21706	1.82e-07	8.75e-06
themis	thymocyte selection associated	1350.82	1.85335	0.329265	5.62874	1.82e-08	1.21e-06
sept9b	septin 9b	244.707	1.88669	0.395284	4.77301	1.81e-06	6.23e-05
csf2rb	colony stimulating factor 2 receptor beta low-affinity (granulocyte-macrophage)	343.606	1.8556	0.263268	7.04834	1.81e-12	3.64e-10
vaspa	vasodilator stimulated phosphoprotein a	2389.65	2.02432	0.28715	7.04969	1.79e-12	3.64e-10
limk1a	LIM domain kinase 1a	762.49	1.49644	0.248759	6.01565	1.79e-09	1.61e-07
dock2	dedicator of cytokinesis 2	1527.81	1.71997	0.305346	5.63287	1.77e-08	1.19e-06
spry2	sprouty RTK signaling antagonist 2	1061.68	0.957395	0.223033	4.29262	1.77e-05	0.000459906
si:ch1073-278o19.1	si:ch1073-278o19.1	242.205	0.929677	0.216323	4.29764	1.73e-05	0.000450734
btg2	B-cell translocation gene 2	696.983	0.782542	0.182074	4.29793	1.72e-05	0.000450728
si:dkey-81j8.6	si:dkey-81j8.6	391.178	2.14077	0.447439	4.78448	1.71e-06	5.9e-05
si:dkeyp-92c9.3	si:dkeyp-92c9.3	382.484	2.60998	0.30662	8.51209	1.71e-17	8.42e-15
LOC103910991	poly [ADP-ribose] polymerase 11-like	69.2108	1.91984	0.446213	4.30253	1.69e-05	0.000444274
ldhba	lactate dehydrogenase Ba	3827.88	0.965519	0.224389	4.30287	1.69e-05	0.000444145
crlf3	cytokine receptor-like factor 3	1399.96	1.18355	0.226226	5.23173	1.68e-07	8.16e-06
LOC101884175	C-C motif chemokine 20-like	1417.95	1.9458	0.28895	6.73404	1.65e-11	2.63e-09
fasn	fatty acid synthase	170.429	2.29028	0.277746	8.24594	1.64e-16	6.4e-14
LOC101884253	Fc receptor-like protein 4	510.662	2.12368	0.376105	5.64652	1.64e-08	1.1e-06
twf1a	twinfilin actin-binding protein 1a	1310.99	0.76058	0.158639	4.7944	1.63e-06	5.63e-05
slc2a3b	solute carrier family 2 (facilitated glucose transporter) member 3b	303.544	2.48714	0.412368	6.03135	1.63e-09	1.47e-07
LOC555374	microfibril-associated glycoprotein 4-like	119.93	2.97432	0.526617	5.64798	1.62e-08	1.1e-06
fgd4b	FYVE RhoGEF and PH domain containing 4b	884.194	1.89576	0.314288	6.03191	1.62e-09	1.47e-07
arhgap4b	Rho GTPase activating protein 4b	1562.98	1.94911	0.323131	6.03196	1.62e-09	1.47e-07
dicp3.1	diverse immunoglobulin domain-containing protein 3.1	172.257	1.72173	0.399143	4.31356	1.61e-05	0.000423983
mast3b	microtubule associated serine/threonine kinase 3b	245.296	1.57637	0.365445	4.31357	1.61e-05	0.000423983
blnk	B cell linker	253.629	1.56561	0.326279	4.79839	1.6e-06	5.54e-05
c3a.4	complement component c3a duplicate 4	4510.73	3.0562	0.540837	5.65088	1.6e-08	1.08e-06
rac2	Rac family small GTPase 2	4098.66	0.873057	0.154494	5.65108	1.59e-08	1.08e-06
far1	fatty acyl CoA reductase 1	183.061	1.59151	0.368813	4.31522	1.59e-05	0.000422171
arhgef3l	Rho guanine nucleotide exchange factor (GEF) 3 like	1508.55	1.74343	0.258702	6.73914	1.59e-11	2.56e-09
wipf1a	WAS/WASL interacting protein family member 1a	1608.4	1.75065	0.290046	6.03577	1.58e-09	1.46e-07
arhgap33	Rho GTPase activating protein 33	674.112	1.2873	0.298097	4.31839	1.57e-05	0.000417233
ppp1r18	protein phosphatase 1 regulatory subunit 18	598.165	1.7176	0.303783	5.65405	1.57e-08	1.07e-06
il6r	interleukin 6 receptor	262.473	1.34865	0.2808	4.80288	1.56e-06	5.42e-05
fignl1	fidgetin-like 1	272.94	1.01449	0.234835	4.31999	1.56e-05	0.000415279
tox2	TOX high mobility group box family member 2	644.675	1.94022	0.369892	5.24538	1.56e-07	7.61e-06
cbl	Cbl proto-oncogene E3 ubiquitin protein ligase	787.351	1.15645	0.240708	4.80436	1.55e-06	5.39e-05
rgs14b	regulator of G protein signaling 14b	74.3442	4.16335	0.866427	4.80519	1.55e-06	5.38e-05
si:ch211-222f23.6	si:ch211-222f23.6	191.36	2.10739	0.401608	5.24739	1.54e-07	7.57e-06
samsn1b	SAM domain SH3 domain and nuclear localisation signals 1b	191.889	2.16552	0.27158	7.97379	1.54e-15	5.4e-13
si:ch211-167j9.5	si:ch211-167j9.5	499.404	1.64975	0.273014	6.04275	1.52e-09	1.41e-07
LOC100534715	uncharacterized LOC100534715	256.537	1.83747	0.304043	6.04345	1.51e-09	1.41e-07
zgc:174904	zgc:174904	323.782	1.74049	0.257955	6.74724	1.51e-11	2.44e-09
LOC571865	nuclear factor of activated T-cells cytoplasmic 2-like	741.217	2.04279	0.471991	4.32802	1.5e-05	0.000400946
rasgrp4	RAS guanyl releasing protein 4	684.608	1.9586	0.372901	5.25232	1.5e-07	7.39e-06
si:ch211-135f11.1	si:ch211-135f11.1	211.403	2.14709	0.446272	4.81116	1.5e-06	5.24e-05
si:dkey-192k22.2	si:dkey-192k22.2	126.825	2.02826	0.468493	4.32931	1.5e-05	0.00039911
LOC108190761	tumor necrosis factor ligand superfamily member 14-like	602.737	1.77274	0.337446	5.25339	1.49e-07	7.36e-06
si:ch1073-110a20.2	si:ch1073-110a20.2	369.946	2.55518	0.590051	4.33045	1.49e-05	0.000397574
dok2	docking protein 2	162.676	3.10257	0.547827	5.66341	1.48e-08	1.02e-06
si:dkey-10p5.7	/	44.5882	2.24694	0.518661	4.33219	1.48e-05	0.000394945
LOC110438073	uncharacterized LOC110438073	46.2901	3.04382	0.57915	5.25566	1.47e-07	7.29e-06
si:dkey-13m1.2	si:dkey-13m1.2	259.772	1.99262	0.413814	4.81526	1.47e-06	5.15e-05
LOC558761	uncharacterized LOC558761	816.96	2.07378	0.394529	5.25635	1.47e-07	7.28e-06
pik3r6b	phosphoinositide-3-kinase regulatory subunit 6b	68.8645	2.26775	0.470836	4.81642	1.46e-06	5.13e-05
trps1	trichorhinophalangeal syndrome I	133.441	1.65219	0.381139	4.33488	1.46e-05	0.000390663
pik3cd	phosphatidylinositol-4 5-bisphosphate 3-kinase catalytic subunit delta	1212.42	2.07008	0.342165	6.04995	1.45e-09	1.36e-07
pik3ap1	phosphoinositide-3-kinase adaptor protein 1	539.477	1.94925	0.343933	5.66753	1.45e-08	9.97e-07
LOC101886252	interleukin-17 receptor B-like	169.71	2.23715	0.515901	4.3364	1.45e-05	0.000388975
cd28	CD28 molecule	140.775	2.46384	0.511291	4.81887	1.44e-06	5.08e-05
zmp:0000001168	zmp:0000001168	553.164	2.14347	0.354246	6.05078	1.44e-09	1.36e-07
si:ch211-214p16.1	si:ch211-214p16.1	5396.1	1.72874	0.304965	5.66867	1.44e-08	9.93e-07
znf366	zinc finger protein 366	448.731	1.58012	0.278725	5.6691	1.44e-08	9.93e-07
ms4a17a.10	membrane-spanning 4-domains subfamily A member 17A.10	377.184	1.75192	0.332873	5.26304	1.42e-07	7.07e-06
LOC100331492	complement C3	1821.2	2.73343	0.451526	6.05377	1.41e-09	1.34e-07
alox5b.2	arachidonate 5-lipoxygenase b tandem duplicate 2	1579.77	2.20856	0.419612	5.26333	1.41e-07	7.07e-06
gmfg	glia maturation factor gamma	411.343	1.68738	0.2975	5.67186	1.41e-08	9.81e-07
nfe2	nuclear factor erythroid 2	190.241	1.97367	0.454448	4.343	1.41e-05	0.00037893
tnfrsf18	tumor necrosis factor receptor superfamily member 18	261.22	2.29348	0.323774	7.08359	1.4e-12	2.88e-10
kif21b	kinesin family member 21B	207.228	2.08352	0.367275	5.67293	1.4e-08	9.79e-07
LOC110439931	uncharacterized LOC110439931	267.45	2.30516	0.530698	4.34363	1.4e-05	0.000378347
fmnl1a	formin-like 1a	1031.69	2.1738	0.412853	5.26531	1.4e-07	7.02e-06
ifng1-1	/	300.345	2.06817	0.242296	8.53573	1.39e-17	7.21e-15
sh2d3ca	SH2 domain containing 3Ca	350.562	1.78358	0.277956	6.41677	1.39e-10	1.7e-08
LOC100332526	arf-GAP with Rho-GAP domain ANK repeat and PH domain-containing protein 1	215.981	1.87643	0.431771	4.34588	1.39e-05	0.000374975
si:dkey-56f14.7	si:dkey-56f14.7	195.593	1.74988	0.362516	4.82705	1.39e-06	4.9e-05
ets1	v-ets avian erythroblastosis virus E26 oncogene homolog 1	510.263	1.84461	0.287436	6.41747	1.39e-10	1.7e-08
si:ch211-1o7.3	si:ch211-1o7.3	532.051	1.71904	0.283775	6.05777	1.38e-09	1.31e-07
rab11fip5a	RAB11 family interacting protein 5a (class I)	211.034	1.29759	0.298458	4.34764	1.38e-05	0.000372469
si:dkey-5n18.1	si:dkey-5n18.1	1183.19	1.63152	0.337878	4.82873	1.37e-06	4.86e-05
LOC100538255	uncharacterized LOC100538255	719.33	1.90943	0.439039	4.34912	1.37e-05	0.000370442
mtmr1a	myotubularin related protein 1a	264.259	1.8224	0.418967	4.34974	1.36e-05	0.000369888
fgl2a	fibrinogen-like 2a	475.54	1.70057	0.390853	4.35091	1.36e-05	0.000368402
gnaz	guanine nucleotide binding protein (G protein) alpha z polypeptide	295.55	1.70567	0.300332	5.67928	1.35e-08	9.46e-07
fabp7b	fatty acid binding protein 7 brain b	496.106	1.51117	0.312745	4.83196	1.35e-06	4.8e-05
ripk3	receptor-interacting serine-threonine kinase 3	420.15	1.52314	0.205783	7.40168	1.34e-13	3.35e-11
ccl38.6	chemokine (C-C motif) ligand 38 duplicate 6	644.205	1.87577	0.35574	5.27288	1.34e-07	6.77e-06
rgs13	regulator of G protein signaling 13	969.946	1.57129	0.232286	6.76445	1.34e-11	2.2e-09
stx11a	syntaxin 11a	411.43	1.60846	0.250409	6.42335	1.33e-10	1.64e-08
pip4k2aa	phosphatidylinositol-5-phosphate 4-kinase type II alpha a	308.981	1.65018	0.290358	5.68325	1.32e-08	9.28e-07
acap1	ArfGAP with coiled-coil ankyrin repeat and PH domains 1	661.225	2.02658	0.384112	5.27603	1.32e-07	6.67e-06
gpr34l	G protein-coupled receptor 34 like	161.343	2.6597	0.467948	5.68375	1.32e-08	9.28e-07
cklf	chemokine like factor	59.0431	2.13491	0.441329	4.83746	1.32e-06	4.68e-05
LOC561000	tumor necrosis factor receptor superfamily member 5-like	756.783	2.01985	0.417479	4.83821	1.31e-06	4.67e-05
LOC101882579	sterile alpha motif domain-containing protein 9-like	1217.29	2.14814	0.443955	4.83864	1.31e-06	4.67e-05
prkcbb	protein kinase C beta b	878.991	2.0407	0.46806	4.35992	1.3e-05	0.00035402
zap70	zeta chain of T cell receptor associated protein kinase 70	1094.87	2.05776	0.42516	4.83997	1.3e-06	4.64e-05
srgn	serglycin	1693.47	2.03784	0.467337	4.36053	1.3e-05	0.000353965
si:ch211-199g17.2	si:ch211-199g17.2	646.602	1.40683	0.2664	5.28091	1.29e-07	6.51e-06
LOC100334281	hemicentin-2	342.714	2.32937	0.481016	4.84262	1.28e-06	4.59e-05
zgc:154055	zgc:154055	620.371	1.49362	0.342078	4.36631	1.26e-05	0.000345638
tnfb	tumor necrosis factor b (TNF superfamily member 2)	299.029	1.7675	0.248985	7.09882	1.26e-12	2.63e-10
rorc	RAR-related orphan receptor C	116.383	2.21425	0.456862	4.84665	1.26e-06	4.51e-05
ptk2ba	protein tyrosine kinase 2 beta a	825.23	2.15037	0.317421	6.77451	1.25e-11	2.07e-09
pkn1b	protein kinase N1b	883.075	1.72005	0.253899	6.77456	1.25e-11	2.07e-09
zgc:193725	zgc:193725	400.609	1.79017	0.314429	5.69339	1.25e-08	8.84e-07
slco4a1	solute carrier organic anion transporter family member 4A1	353.524	2.1704	0.4105	5.2872	1.24e-07	6.3e-06
rasgrp3	RAS guanyl releasing protein 3 (calcium and DAG-regulated)	208.356	1.84118	0.421265	4.37058	1.24e-05	0.000339842
si:ch211-269k10.4	si:ch211-269k10.4	173.031	1.67235	0.344814	4.85002	1.23e-06	4.44e-05
rinl	Ras and Rab interactor-like	122.673	1.74001	0.358754	4.85015	1.23e-06	4.44e-05
plcg1	phospholipase C gamma 1	1651.27	1.37143	0.240806	5.69517	1.23e-08	8.8e-07
LOC101884517	uncharacterized LOC101884517	1184.09	2.12888	0.402477	5.28944	1.23e-07	6.24e-06
LOC101884620	synapse differentiation-inducing gene protein 1-like	804.871	2.20118	0.503269	4.37377	1.22e-05	0.000335362
itln1	intelectin 1	1685.64	2.59883	0.535592	4.85226	1.22e-06	4.4e-05
sypl2b	synaptophysin-like 2b	354.734	1.72246	0.354914	4.85318	1.21e-06	4.4e-05
wipf1b	WAS/WASL interacting protein family member 1b	1564.95	1.8589	0.351266	5.29198	1.21e-07	6.17e-06
zgc:77112	zgc:77112	569.257	1.15902	0.238705	4.85544	1.2e-06	4.36e-05
cfhl2	complement factor H like 2	117.513	2.3085	0.4361	5.29351	1.2e-07	6.13e-06
gapdhs	glyceraldehyde-3-phosphate dehydrogenase spermatogenic	6972.23	1.29395	0.156209	8.28345	1.2e-16	4.86e-14
si:ch211-153b23.7	si:ch211-153b23.7	495.999	1.67188	0.344172	4.85768	1.19e-06	4.34e-05
zmiz1a	zinc finger MIZ-type containing 1a	791.348	1.13879	0.234337	4.85961	1.18e-06	4.3e-05
havcr1	hepatitis A virus cellular receptor 1	276.303	1.89474	0.255358	7.41996	1.17e-13	2.99e-11
hic1	hypermethylated in cancer 1	4312.96	1.97163	0.324059	6.08417	1.17e-09	1.12e-07
marco	macrophage receptor with collagenous structure	1346.03	1.87136	0.275853	6.7839	1.17e-11	1.97e-09
jak3	Janus kinase 3 (a protein tyrosine kinase leukocyte)	2015.78	2.03373	0.383811	5.29876	1.17e-07	5.98e-06
LOC103911430	uncharacterized LOC103911430	209.543	1.83088	0.32084	5.70654	1.15e-08	8.29e-07
LOC110439915	uncharacterized LOC110439915	4446.12	1.54888	0.318422	4.86423	1.15e-06	4.21e-05
zgc:172352	zgc:172352	3777.84	1.70439	0.298549	5.70891	1.14e-08	8.2e-07
rltpr	RGD motif leucine rich repeats tropomodulin domain and proline-rich containing	362.402	1.88032	0.354542	5.30351	1.14e-07	5.84e-06
abi3a	ABI family member 3a	1285.11	1.97624	0.324545	6.08927	1.13e-09	1.09e-07
akt1	v-akt murine thymoma viral oncogene homolog 1	185.594	1.48745	0.305622	4.86695	1.13e-06	4.16e-05
arhgap15	Rho GTPase activating protein 15	450.457	2.04538	0.33583	6.09053	1.13e-09	1.09e-07
xcr1b.3	chemokine (C motif) receptor 1b duplicate 3	150.83	1.62022	0.332789	4.86863	1.12e-06	4.13e-05
si:ch73-158p21.3	si:ch73-158p21.3	1198.14	1.36438	0.257141	5.30596	1.12e-07	5.77e-06
prkacab	protein kinase cAMP-dependent catalytic alpha genome duplicate b	1040.11	1.34774	0.306796	4.39295	1.12e-05	0.000307493
si:ch73-361p23.3	si:ch73-361p23.3	265.945	2.08385	0.474286	4.39365	1.11e-05	0.00030691
hdac9b	histone deacetylase 9b	384.048	1.42669	0.210072	6.79143	1.11e-11	1.9e-09
cyth4b	cytohesin 4b	499.91	1.76691	0.273827	6.45264	1.1e-10	1.4e-08
LOC100537384	POU domain class 2 transcription factor 2	36.0699	2.31341	0.526146	4.3969	1.1e-05	0.000303153
LOC110437731	beta-microseminoprotein-like	782.545	1.98681	0.407563	4.87485	1.09e-06	4.01e-05
runx3	runt-related transcription factor 3	4123.14	1.92334	0.283084	6.79425	1.09e-11	1.88e-09
atp11c	ATPase Class VI type 11C	420.608	1.20615	0.247382	4.87567	1.08e-06	4e-05
slka	STE20-like kinase a	539.327	1.1329	0.232333	4.8762	1.08e-06	4e-05
sftpbb	surfactant protein Bb	2172.74	1.86186	0.305371	6.09705	1.08e-09	1.05e-07
si:dkey-24p1.7	si:dkey-24p1.7	123.486	2.72182	0.51231	5.31285	1.08e-07	5.61e-06
dennd3b	DENN/MADD domain containing 3b	73.9181	1.53802	0.34946	4.40114	1.08e-05	0.00029809
si:ch211-171h4.6	si:ch211-171h4.6	78.1116	2.01992	0.414151	4.87724	1.08e-06	3.98e-05
zbtb38	zinc finger and BTB domain containing 38	204.198	1.6918	0.384343	4.40179	1.07e-05	0.00029759
LOC101886216	interleukin-2 receptor subunit beta-like	244.237	2.02444	0.415044	4.87765	1.07e-06	3.98e-05
dusp2	dual specificity phosphatase 2	1349.71	1.99385	0.30879	6.45698	1.07e-10	1.37e-08
wasb	WASP actin nucleation promoting factor b	1900.68	1.64619	0.373726	4.40482	1.06e-05	0.000294259
si:ch211-132g1.4	si:ch211-132g1.4	785.741	2.19646	0.413114	5.31684	1.06e-07	5.52e-06
LOC108179657	uncharacterized LOC108179657	130.857	1.75603	0.330252	5.31724	1.05e-07	5.52e-06
ptprc	protein tyrosine phosphatase receptor type C	6131.68	2.07486	0.470899	4.40618	1.05e-05	0.000292808
LOC100150882	uncharacterized LOC100150882	2367.33	2.15884	0.442236	4.88164	1.05e-06	3.91e-05
sla2	Src-like-adaptor 2	682.509	1.96844	0.289485	6.79982	1.05e-11	1.82e-09
gmip	GEM interacting protein	1199.93	1.98477	0.307206	6.46072	1.04e-10	1.34e-08
il2rga	interleukin 2 receptor gamma a	432.833	2.23844	0.391074	5.72382	1.04e-08	7.54e-07
LOC100000275	1-phosphatidylinositol phosphodiesterase-like	3340.45	2.50387	0.255288	9.80801	1.04e-22	9.79e-20
LOC108182769	uncharacterized LOC108182769	112.367	2.25522	0.393945	5.7247	1.04e-08	7.53e-07
ncaldb	neurocalcin delta b	1076.22	1.74833	0.245349	7.12592	1.03e-12	2.25e-10
LOC110437938	mitogen-activated protein kinase kinase kinase kinase 5-like	205.904	2.04156	0.35656	5.7257	1.03e-08	7.51e-07
flt3	fms-related tyrosine kinase 3	233.958	1.98254	0.306756	6.46291	1.03e-10	1.33e-08
kcnq5b	potassium voltage-gated channel KQT-like subfamily member 5b	57.481	1.8041	0.408915	4.41191	1.02e-05	0.000285923
LOC562049	formin-binding protein 1-like	700.457	2.059	0.4213	4.88724	1.02e-06	3.81e-05
si:ch211-132g1.1	si:ch211-132g1.1	532.755	2.3584	0.482525	4.88763	1.02e-06	3.81e-05
skila	SKI-like proto-oncogene a	553.428	1.62375	0.332107	4.88924	1.01e-06	3.79e-05
LOC101882757	integrin alpha-X-like	26.1053	2.72038	0.956519	2.84404	0.00445448	0.0498026
tgm2l	transglutaminase 2 like	51.3736	1.33553	0.469357	2.84544	0.00443496	0.0496112
polr3glb	polymerase (RNA) III (DNA directed) polypeptide G like b	172.333	0.785447	0.275953	2.84631	0.00442296	0.0495037
LOC101882249	calcium/calmodulin-dependent protein kinase kinase 2-like	53.3941	1.29081	0.453393	2.84701	0.0044132	0.0494211
si:dkey-239n17.4	si:dkey-239n17.4	191.575	1.53928	0.540471	2.84804	0.00439895	0.0492883
mlf2	myeloid leukemia factor 2	383.771	0.711479	0.249731	2.84899	0.00438589	0.0491952
brd1b	bromodomain containing 1b	558.654	0.71667	0.251391	2.85082	0.00436068	0.0489655
lpar5b	lysophosphatidic acid receptor 5b	407.831	1.10035	0.385973	2.85085	0.00436026	0.0489655
si:dkey-24p1.1	si:dkey-24p1.1	54.6069	2.51665	0.882742	2.85094	0.00435899	0.0489655
mmp25b	matrix metallopeptidase 25b	33.2215	1.5369	0.538972	2.85154	0.0043508	0.048934
zgc:101810	zgc:101810	65.4767	1.85796	0.651431	2.85213	0.00434278	0.0488705
phactr2	phosphatase and actin regulator 2	271.88	1.27997	0.4487	2.85261	0.00433623	0.0488233
arfip2a	ADP-ribosylation factor interacting protein 2a	75.2868	1.19821	0.419838	2.85398	0.00431758	0.0486662
slc7a7	solute carrier family 7 member 7	426.566	1.42862	0.500322	2.8554	0.00429827	0.0484749
adam19b	ADAM metallopeptidase domain 19b	29.7926	1.6136	0.564668	2.85761	0.00426841	0.0481644
pde5aa	phosphodiesterase 5A cGMP-specific a	45.9401	1.26459	0.441954	2.86136	0.00421823	0.0477283
notch1a	notch receptor 1a	517.639	1.10518	0.386137	2.86214	0.00420795	0.04769
si:ch211-250n8.1	si:ch211-250n8.1	59.5737	1.243	0.43338	2.86815	0.00412886	0.0468964
slc17a9b	solute carrier family 17 member 9b	419.087	0.613505	0.213814	2.86935	0.00411322	0.0467444
LOC100002406	thymic stromal cotransporter homolog	79.4636	1.90375	0.662485	2.87365	0.00405761	0.0461377
mcl1a	MCL1 apoptosis regulator BCL2 family member a	8637.14	0.540683	0.188136	2.8739	0.00405436	0.0461262
LOC108180355	uncharacterized LOC108180355	26.9291	2.86126	0.99508	2.87541	0.00403506	0.0459318
hprt1	hypoxanthine phosphoribosyltransferase 1	128.713	1.88107	0.652815	2.88147	0.00395823	0.0450896
si:dkey-78k11.9	si:dkey-78k11.9	204.597	1.90258	0.660194	2.88185	0.00395345	0.0450772
pank2	pantothenate kinase 2	546.081	0.782177	0.271247	2.88363	0.0039312	0.0448482
mafgb	v-maf avian musculoaponeurotic fibrosarcoma oncogene homolog Gb	60.5966	1.87709	0.65092	2.88375	0.00392973	0.0448482
si:ch211-15e22.3	si:ch211-15e22.3	28.0055	2.69036	0.931699	2.88758	0.00388213	0.0444107
si:dkey-27h10.2	si:dkey-27h10.2	60.1058	2.73189	0.944605	2.8921	0.00382681	0.0438021
mms19	MMS19 homolog cytosolic iron-sulfur assembly component	711.421	0.73034	0.252463	2.89286	0.00381749	0.0437196
sorl1	sortilin-related receptor L(DLR class) A repeats containing	1220.91	0.74471	0.257115	2.89641	0.00377453	0.0432994
capn2b	calpain 2 (m/II) large subunit b	985.685	0.77833	0.268377	2.90014	0.00372997	0.0428705
adgrg3	adhesion G protein-coupled receptor G3	187.884	1.83372	0.632016	2.90138	0.00371527	0.0427719
crb3b	crumbs homolog 3b	145.589	0.784629	0.270083	2.90514	0.00367088	0.042345
myo9ab	myosin IXAb	155.193	0.966775	0.332729	2.90559	0.00366557	0.0423073
si:dkey-3k24.5	si:dkey-3k24.5	342.772	0.793014	0.272911	2.90576	0.00366365	0.0423073
klhl6	kelch-like family member 6	250.684	1.809	0.622553	2.90577	0.00366347	0.0423073
si:dkey-151g10.3	si:dkey-151g10.3	144.262	0.898888	0.308284	2.91578	0.00354802	0.041134
arl11	ADP-ribosylation factor-like 11	59.9022	2.02665	0.694807	2.91686	0.00353579	0.0410152
sftpba	surfactant protein Ba	96.2715	1.95631	0.670447	2.91791	0.00352386	0.0408997
si:dkeyp-19e1.3	si:dkeyp-19e1.3	37.2714	2.33277	0.799302	2.9185	0.00351716	0.0408677
lcp2a	lymphocyte cytosolic protein 2a	1503.15	1.28662	0.440503	2.92081	0.00349126	0.040612
zeb1a	zinc finger E-box binding homeobox 1a	129.859	1.72111	0.589239	2.92089	0.0034903	0.040612
LOC110437860	nuclear body protein SP140-like	48.9472	1.64776	0.563796	2.92262	0.00347104	0.0404741
si:dkey-73n10.1	si:dkey-73n10.1	288.594	0.863876	0.295566	2.92279	0.00346913	0.0404741
rgs17	regulator of G protein signaling 17	97.7405	0.97966	0.334956	2.92474	0.00344743	0.0402608
slc45a4	solute carrier family 45 member 4	520.269	0.848789	0.289906	2.92781	0.00341356	0.0399103
rusc1	RUN and SH3 domain containing 1	91.2928	1.8531	0.632546	2.92959	0.00339405	0.039727
arhgef1b	Rho guanine nucleotide exchange factor (GEF) 1b	2833.32	0.741812	0.252999	2.93208	0.00336703	0.0394778
LOC100329480	tripartite motif-containing protein 14-like	28.2707	1.70571	0.581672	2.93242	0.00336331	0.0394565
LOC108181636	uncharacterized LOC108181636	41.4437	2.25698	0.76952	2.93298	0.0033573	0.0394083
LOC101885964	/	29.2053	2.57681	0.878477	2.93327	0.00335409	0.0393929
pak2a	p21 protein (Cdc42/Rac)-activated kinase 2a	1761.03	0.426972	0.145453	2.93546	0.0033305	0.0391381
fmn1	formin 1	180.833	1.02364	0.3474	2.94659	0.00321297	0.037886
LOC101883913	uncharacterized LOC101883913	25.7794	2.65014	0.898537	2.94939	0.00318404	0.0375876
ccl35.1	chemokine (C-C motif) ligand 35 duplicate 1	348.501	1.02204	0.346105	2.95296	0.00314743	0.0371979
bpifcl	BPI fold containing family C like	340.898	1.14968	0.389254	2.95355	0.00314144	0.0371482
bfsp2	beaded filament structural protein 2 phakinin	63.1114	2.06383	0.698717	2.95373	0.00313954	0.037147
si:busm1-104n07.3	si:busm1-104n07.3	66.2049	1.72549	0.584161	2.95378	0.00313904	0.037147
fam78ab	family with sequence similarity 78 member Ab	150.405	1.9676	0.666106	2.95389	0.003138	0.037147
crfb15	cytokine receptor family member B15	192.188	1.08865	0.368539	2.95397	0.00313713	0.037147
gpd1a	glycerol-3-phosphate dehydrogenase 1a	139.479	1.52565	0.516286	2.95506	0.00312611	0.0370728
si:ch211-193e13.5	si:ch211-193e13.5	66.5897	1.7009	0.575504	2.95549	0.00312173	0.0370421
si:dkey-102c8.2	si:dkey-102c8.2	158.659	1.56372	0.529049	2.95571	0.00311948	0.0370367
gnai2b	guanine nucleotide binding protein (G protein) alpha inhibiting activity polypeptide 2b	784.336	1.36021	0.460135	2.9561	0.00311557	0.0370115
LOC101886356	uncharacterized LOC101886356	164.52	1.56832	0.530244	2.95773	0.00309916	0.0368377
myd88	MYD88 innate immune signal transduction adaptor	372.368	0.74009	0.250198	2.95801	0.00309629	0.0368247
si:dkeyp-113d7.10	si:dkeyp-113d7.10	180.163	0.970276	0.32794	2.9587	0.0030894	0.0367639
znf292a	zinc finger protein 292a	196.473	0.985972	0.333178	2.9593	0.00308342	0.0367138
madd	MAP-kinase activating death domain	194.314	0.984511	0.332674	2.95939	0.0030825	0.0367138
ip6k2a	inositol hexakisphosphate kinase 2a	976.483	0.698974	0.236165	2.95968	0.00307958	0.0367102
zmp:0000000652	zmp:0000000652	169.759	0.851865	0.287229	2.9658	0.00301893	0.0360496
si:ch211-163l21.8	si:ch211-163l21.8	350.776	0.75859	0.255765	2.96597	0.00301733	0.0360496
nrip2	nuclear receptor interacting protein 2	188.54	1.86478	0.628637	2.96639	0.00301315	0.0360221
rbm38	RNA binding motif protein 38	165.313	0.929433	0.31278	2.97152	0.00296326	0.0355488
im:7142702	im:7142702	356.602	2.09982	0.706235	2.97326	0.00294652	0.035389
agr2	anterior gradient 2	5020.32	0.78709	0.264338	2.9776	0.00290519	0.0349332
si:dkeyp-69b9.6	si:dkeyp-69b9.6	263.859	1.4987	0.502347	2.98341	0.0028506	0.0343365
si:dkey-83h2.5	si:dkey-83h2.5	155.677	1.11622	0.373865	2.98562	0.00283005	0.0341287
sik1	salt-inducible kinase 1	593.175	1.35711	0.454508	2.98589	0.00282757	0.0341187
LOC103909924	NAD(P)(+)--arginine ADP-ribosyltransferase 2-like	64.9582	2.0217	0.676652	2.9878	0.00280989	0.0339647
tmed8	transmembrane p24 trafficking protein 8	603.708	0.606259	0.202872	2.98838	0.00280458	0.0339203
vav3b	vav 3 guanine nucleotide exchange factor b	93.9754	2.04723	0.685038	2.9885	0.00280354	0.0339203
LOC103909543	uncharacterized LOC103909543	205.418	1.96297	0.656126	2.99176	0.00277371	0.0336059
si:ch211-135f11.4	si:ch211-135f11.4	99.0922	2.02397	0.676453	2.99203	0.0027713	0.0335963
slc39a6	solute carrier family 39 member 6	334.566	0.948372	0.316935	2.99232	0.00276865	0.0335838
ptgs2b	prostaglandin-endoperoxide synthase 2b	213.083	0.865555	0.288851	2.99655	0.00273054	0.0331799
rasa2	RAS p21 protein activator 2	298.083	1.381	0.460805	2.99694	0.00272709	0.0331574
gpr55a	G protein-coupled receptor 55a	117.223	1.35184	0.450933	2.99787	0.00271874	0.0330754
papolg	poly(A) polymerase gamma	899.277	0.639939	0.213113	3.00282	0.00267494	0.0325807
slc7a10a	solute carrier family 7 (neutral amino acid transporter light chain asc system) member 10a	301.081	0.799617	0.266279	3.00293	0.00267395	0.0325807
ppef2a	protein phosphatase with EF-hand domain 2a	33.4819	1.8247	0.607536	3.00345	0.00266939	0.0325515
setbp1	SET binding protein 1	675.589	1.3673	0.455037	3.00481	0.00265744	0.0324631
itpkb	inositol-trisphosphate 3-kinase B	147.97	1.33762	0.444977	3.00605	0.00264669	0.0323509
nt5c2a	5'-nucleotidase cytosolic IIa	1281.95	0.597551	0.198602	3.00878	0.00262296	0.0320797
smarca1	SWI/SNF related matrix associated actin dependent regulator of chromatin subfamily a member 1	479.252	0.822435	0.272924	3.01343	0.00258317	0.0316143
zgc:55582	zgc:55582	1476.01	0.701277	0.232614	3.01477	0.00257171	0.0315614
sept7b	septin 7b	2915.38	0.50953	0.168972	3.01547	0.00256583	0.0315113
LOC101886193	uncharacterized LOC101886193	86.3063	1.40401	0.465151	3.0184	0.00254112	0.0312449
b3gnt3	UDP-GlcNAc:betaGal beta-1 3-N-acetylglucosaminyltransferase 3	384.229	0.884289	0.292866	3.01943	0.00253247	0.0311941
mfsd6b	major facilitator superfamily domain containing 6b	447.915	0.910008	0.301322	3.02005	0.00252734	0.0311567
kdm6bb	lysine (K)-specific demethylase 6B b	1079.54	1.42547	0.471995	3.02009	0.00252702	0.0311567
mctp1b	multiple C2 domains transmembrane 1b	114.445	1.87874	0.621576	3.02255	0.00250653	0.0310223
spic	Spi-C transcription factor (Spi-1/PU.1 related)	107.12	1.04788	0.346652	3.02286	0.002504	0.0310095
LOC101883900	olfactomedin-4-like	32.5588	2.80298	0.926888	3.02408	0.00249393	0.0309033
si:ch211-25d12.7	si:ch211-25d12.7	113.326	1.87425	0.6193	3.02639	0.00247491	0.0307411
traf3ip2l	TRAF3 interacting protein 2-like	649.931	0.958974	0.31684	3.02669	0.00247251	0.0307298
syngr1b	synaptogyrin 1b	7.28782	4.39924	1.4529	3.0279	0.00246259	0.0306248
qsox1	quiescin Q6 sulfhydryl oxidase 1	362.061	1.05489	0.348329	3.02843	0.00245824	0.0305891
dicp1.1	diverse immunoglobulin domain-containing protein 1.1	26.7784	2.58098	0.852005	3.0293	0.00245122	0.0305385
bbs12	Bardet-Biedl syndrome 12	59.5092	1.98763	0.655939	3.03021	0.00244386	0.0304652
LOC793750	P2Y purinoceptor 14-like	49.8307	1.8424	0.606918	3.03566	0.00240008	0.0299916
zgc:152774	zgc:152774	1539.4	0.903405	0.297433	3.03734	0.00238677	0.0298432
arl6ip5b	ADP-ribosylation factor-like 6 interacting protein 5b	416.631	0.779169	0.256268	3.04045	0.00236227	0.0295726
cxcr3.1	chemokine (C-X-C motif) receptor 3 tandem duplicate 1	205.359	2.13208	0.701071	3.04117	0.00235661	0.0295196
LOC103911752	uncharacterized LOC103911752	114.726	1.74648	0.573769	3.04387	0.00233559	0.0293095
prkacbb	protein kinase cAMP-dependent catalytic beta b	610.655	0.67673	0.222157	3.04618	0.00231771	0.0291028
si:ch211-241b2.5	si:ch211-241b2.5	338.416	1.00713	0.330275	3.04937	0.00229319	0.0288473
slc12a8	solute carrier family 12 member 8	216.461	1.00715	0.330224	3.04991	0.00228911	0.0288136
ccnd2b	cyclin D2 b	112.744	1.52495	0.49986	3.05075	0.0022827	0.0287504
moxd1	monooxygenase DBH-like 1	108.753	1.3868	0.454565	3.05083	0.0022821	0.0287504
arrdc2	arrestin domain containing 2	2933.21	0.878746	0.28743	3.05725	0.00223377	0.0282545
ero1b	endoplasmic reticulum oxidoreductase beta	534.455	0.860368	0.281379	3.05768	0.00223057	0.0282485
gramd2aa	GRAM domain containing 2Aa	140.08	1.67239	0.546156	3.0621	0.00219788	0.0278685
il12bb	interleukin 12B b	162.192	1.13299	0.369308	3.06786	0.00215596	0.0273705
psap	prosaposin	23389	0.633654	0.206525	3.06817	0.00215373	0.027359
dicp3.3	diverse immunoglobulin domain-containing protein 3.3	193.561	2.11719	0.688183	3.07649	0.00209456	0.026722
fmnl3	formin-like 3	725.701	0.95722	0.311102	3.07687	0.00209189	0.0267045
si:dkeyp-85e10.2	si:dkeyp-85e10.2	177.731	2.55593	0.830542	3.07742	0.00208802	0.0266838
si:ch211-112c15.8	si:ch211-112c15.8	76.1246	1.88956	0.613737	3.07878	0.00207852	0.026583
cicb	capicua transcriptional repressor b	1033.06	0.627404	0.203769	3.079	0.00207696	0.0265794
ddb2	damage-specific DNA binding protein 2	57.559	2.33954	0.759734	3.07942	0.00207405	0.0265794
ppm1j	protein phosphatase Mg2+/Mn2+ dependent 1J	63.5806	1.74938	0.568047	3.07964	0.00207247	0.0265794
si:ch211-188c18.1	si:ch211-188c18.1	10.4396	2.98242	0.968376	3.07981	0.00207131	0.0265794
mfap4	microfibril associated protein 4	198.958	1.24749	0.404697	3.08253	0.00205248	0.0263967
si:dkey-85k7.10	si:dkey-85k7.10	240.08	1.33985	0.434459	3.08395	0.00204273	0.026304
si:dkey-37f18.2	si:dkey-37f18.2	113.641	2.03537	0.659941	3.08417	0.00204123	0.026301
LOC110438226	uncharacterized LOC110438226	57.2615	1.61701	0.524025	3.08575	0.00203038	0.0261775
il17a/f1	interleukin 17a/f1	26.2549	2.82718	0.916154	3.08592	0.00202924	0.0261775
fam49ba	family with sequence similarity 49 member Ba	1500.14	0.636509	0.206261	3.08595	0.00202906	0.0261775
kmt2a	lysine (K)-specific methyltransferase 2A	2256.03	1.05001	0.340134	3.08705	0.0020215	0.0261118
st3gal8	ST3 beta-galactoside alpha-2 3-sialyltransferase 8	90.1757	1.364	0.441794	3.08742	0.002019	0.0260958
si:dkey-262k9.4	si:dkey-262k9.4	555.278	1.60193	0.518742	3.0881	0.0020144	0.0260525
pip4k2cb	phosphatidylinositol-5-phosphate 4-kinase type II gamma b	49.8383	1.9518	0.631966	3.08846	0.00201195	0.0260372
triobpa	TRIO and F-actin binding protein a	120.759	1.08641	0.351485	3.0909	0.00199552	0.0258407
trim33l	tripartite motif containing 33 like	266.788	1.625	0.52568	3.09122	0.00199333	0.0258285
zgc:158412	zgc:158412	110.395	1.17426	0.379546	3.09385	0.00197578	0.0256331
LOC101884413	CD209 antigen-like protein C	49.0252	2.17449	0.702654	3.09469	0.00197021	0.025577
tlr22	toll-like receptor 22	139.375	1.54654	0.499403	3.09678	0.00195634	0.0254287
zgc:152891	zgc:152891	69.2227	1.59732	0.515793	3.09683	0.00195602	0.0254287
wdfy4	WDFY family member 4	1248.16	0.621109	0.200465	3.09834	0.00194607	0.025343
slc12a9	solute carrier family 12 member 9	246.539	1.35542	0.436764	3.10334	0.00191351	0.0249819
lipf	lipase gastric	1640.38	0.850678	0.273927	3.10549	0.00189963	0.0248772
lmo7b	LIM domain 7b	247.519	1.49468	0.481165	3.10637	0.00189399	0.0248209
LOC101885129	uncharacterized LOC101885129	14.6359	3.71169	1.19355	3.10979	0.00187219	0.0245507
tmem176l.4	transmembrane protein 176l.4	802.748	1.06009	0.340871	3.10994	0.00187125	0.0245507
LOC101885004	uncharacterized LOC101885004	92.7398	1.59476	0.511394	3.11846	0.00181801	0.0239007
si:dkey-182i3.11	si:dkey-182i3.11	150.257	2.32184	0.744454	3.11886	0.00181554	0.0238835
fgfbp1b	fibroblast growth factor binding protein 1b	126.501	3.34372	1.07166	3.12015	0.00180761	0.0237943
bend4	BEN domain containing 4	11.4462	4.02965	1.29142	3.12033	0.00180649	0.0237943
zmp:0000000608	zmp:0000000608	11.7392	4.46213	1.42868	3.12325	0.00178863	0.0236345
fam117ab	family with sequence similarity 117 member Ab	30.5776	2.43239	0.778703	3.12365	0.00178625	0.0236182
LOC103911597	/	714.549	1.12537	0.360248	3.12388	0.00178483	0.0236148
trnL1	/	272.385	1.26694	0.405426	3.12497	0.00177824	0.0235574
LOC101882843	uncharacterized LOC101882843	51.282	2.40548	0.769248	3.12705	0.00176567	0.0234209
LOC100535191	von Willebrand factor A domain-containing protein 5A-like	178.993	1.37348	0.439223	3.12708	0.00176555	0.0234209
zgc:66475	zgc:66475	524.431	0.746962	0.238726	3.12895	0.00175435	0.0233155
glipr1a	GLI pathogenesis-related 1a	119.479	1.42011	0.453797	3.1294	0.00175166	0.0232947
smpd3	sphingomyelin phosphodiesterase 3 neutral	56.8913	2.08209	0.665193	3.13005	0.00174776	0.0232578
s1pr2	sphingosine-1-phosphate receptor 2	281.659	1.47478	0.471004	3.13115	0.00174123	0.0231857
zgc:165582	zgc:165582	63.5396	1.55143	0.495378	3.13182	0.00173727	0.0231628
zbtb7c	zinc finger and BTB domain containing 7C	113.042	1.8586	0.593417	3.13202	0.00173607	0.0231617
cyb561a3a	cytochrome b561 family member A3a	347.266	0.9301	0.296926	3.13243	0.00173366	0.0231526
cxcl19	chemokine (C-X-C motif) ligand 19	1318.5	1.43749	0.458585	3.13461	0.00172081	0.0230172
map3k8	mitogen-activated protein kinase kinase kinase 8	23.5419	2.71245	0.86495	3.13596	0.00171291	0.0229415
mkl1a	megakaryoblastic leukemia (translocation) 1a	163.888	1.55016	0.494163	3.13694	0.0017072	0.0228798
si:ch73-281k2.5	si:ch73-281k2.5	136.934	1.58739	0.505647	3.13932	0.00169338	0.02275
si:ch211-230g15.5	si:ch211-230g15.5	996.37	0.949858	0.302559	3.13942	0.00169284	0.02275
LOC101883751	protein phosphatase 1 regulatory subunit 3E-like	66.761	1.4985	0.477222	3.14004	0.00168925	0.0227276
dnmt3ab	DNA (cytosine-5-)-methyltransferase 3 alpha b	254.803	0.732998	0.233383	3.14075	0.00168514	0.022687
LOC100333265	proteinase-activated receptor 3-like	155.967	2.13027	0.678256	3.14081	0.00168483	0.022687
si:ch211-209f23.6	si:ch211-209f23.6	69.5145	1.78937	0.568938	3.14511	0.00166025	0.0223955
pds5b	PDS5 cohesin associated factor B	1849.04	0.685861	0.2179	3.1476	0.00164616	0.02222
desi2	desumoylating isopeptidase 2	181.876	1.08275	0.343031	3.15641	0.00159722	0.0216157
LOC101885065	sialoadhesin-like	119.221	1.78288	0.564505	3.15831	0.00158686	0.0215177
clk4b	CDC-like kinase 4b	1018.86	0.61127	0.193543	3.15832	0.00158684	0.0215177
ccnd2a	cyclin D2 a	1200.54	0.645413	0.204068	3.16274	0.00156294	0.021249
LOC110438375	SRSF protein kinase 2-like	25.2182	2.02869	0.641182	3.16398	0.00155628	0.0211723
si:ch211-276a23.5	si:ch211-276a23.5	46.5882	2.23138	0.704504	3.16731	0.00153856	0.0209589
LOC108181673	uncharacterized LOC108181673	48.5003	2.92251	0.921958	3.16989	0.00152494	0.020787
si:dkey-253i9.4	si:dkey-253i9.4	120.421	1.6629	0.524588	3.16991	0.00152487	0.020787
ccl38a.5	chemokine (C-C motif) ligand 38 duplicate 5	177.562	1.80567	0.569406	3.17114	0.00151843	0.0207392
sox12	SRY-box transcription factor 12	189.833	1.99797	0.629575	3.17352	0.00150604	0.0205904
ric1	RIC1 homolog RAB6A GEF complex partner 1	197.579	1.21896	0.383954	3.17474	0.0014997	0.0205376
rasal2	RAS protein activator like 2	1155.49	0.775069	0.243957	3.17707	0.00148772	0.0204005
si:ch73-122k23.1	si:ch73-122k23.1	106.862	1.37528	0.432861	3.17719	0.0014871	0.0204005
adora2ab	adenosine A2a receptor b	123.563	1.63403	0.513926	3.1795	0.0014753	0.0202704
il21	interleukin 21	216.929	1.73985	0.547174	3.1797	0.00147427	0.0202698
cd247	CD247 molecule	213.228	1.83908	0.578109	3.1812	0.00146665	0.0201784
LOC110440137	uncharacterized LOC110440137	24.5405	2.72264	0.855303	3.18324	0.00145635	0.02005
LOC562630	anoctamin-9-like	114.566	1.43995	0.452301	3.18361	0.00145448	0.0200376
pdia2	protein disulfide isomerase family A member 2	1393.49	0.75474	0.236904	3.18585	0.00144331	0.01995
LOC110438722	uncharacterized LOC110438722	117.152	2.56219	0.803527	3.18869	0.00142921	0.0198081
si:dkey-65b12.12	si:dkey-65b12.12	63.243	1.85814	0.582326	3.19089	0.00141837	0.019671
si:dkey-237j10.2	si:dkey-237j10.2	43.7354	1.62779	0.509741	3.19336	0.00140629	0.0195428
si:ch211-67e16.2	si:ch211-67e16.2	196.418	1.12639	0.352609	3.19444	0.00140103	0.0194827
sctr	secretin receptor	47.6956	1.81132	0.566315	3.19844	0.00138173	0.0192273
si:dkey-106l3.7	si:dkey-106l3.7	46.4667	1.68627	0.52713	3.19898	0.00137917	0.0192045
itgb3a	integrin beta 3a	24.3304	2.47341	0.772488	3.20188	0.00136535	0.0190248
LOC103910083	/	43.4686	2.25433	0.703831	3.20294	0.00136031	0.0189674
si:ch73-343l4.2	si:ch73-343l4.2	65.7668	1.59785	0.498247	3.20694	0.00134153	0.018756
LOC103911112	CD48 antigen	10.5154	3.86207	1.20379	3.20827	0.00133536	0.0186823
LOC110438472	uncharacterized LOC110438472	1279.99	2.02342	0.630413	3.20968	0.00132884	0.018629
LOC110437926	uncharacterized LOC110437926	9.38781	4.7615	1.48301	3.2107	0.00132413	0.0185755
gpr132b	G protein-coupled receptor 132b	56.3334	1.8932	0.588886	3.21489	0.00130495	0.0183438
si:dkey-211g8.4	si:dkey-211g8.4	87.9201	1.49373	0.464335	3.21691	0.00129579	0.0182397
slc16a3	solute carrier family 16 member 3	34.3155	2.1622	0.671267	3.22108	0.00127708	0.0179886
LOC101883874	/	45.1721	2.2938	0.711334	3.22464	0.0012613	0.0177905
fam65b	family with sequence similarity 65 member B	31.9376	1.75652	0.544224	3.22756	0.00124851	0.0176341
LOC100149241	transmembrane channel-like protein 6	60.4588	1.58624	0.491004	3.2306	0.00123531	0.0174954
slc6a14	solute carrier family 6 member 14	236.712	2.14331	0.662363	3.23585	0.00121281	0.0172003
csf3r	colony stimulating factor 3 receptor (granulocyte)	12.2925	3.20803	0.990914	3.23744	0.00120606	0.0171398
LOC103909421	titin homolog	28.2902	2.16722	0.669082	3.23909	0.00119911	0.0170644
LOC103909548	transmembrane and immunoglobulin domain-containing protein 1-like	68.015	1.40077	0.432111	3.2417	0.0011882	0.0169675
fam102ba	family with sequence similarity 102 member Ba	192.983	2.05674	0.634431	3.24186	0.00118753	0.0169675
samd1b	sterile alpha motif domain containing 1b	203.447	1.34414	0.414073	3.24614	0.0011698	0.016751
fbxo33	F-box protein 33	579.823	1.08223	0.333367	3.24638	0.00116885	0.0167489
si:ch211-106e7.2	si:ch211-106e7.2	335.792	1.24195	0.382547	3.24653	0.00116819	0.0167489
stag1a	stromal antigen 1a	159.505	1.00754	0.309911	3.25106	0.00114974	0.0165093
LOC110439200	uncharacterized LOC110439200	41.4868	2.49641	0.767836	3.25123	0.00114908	0.0165093
si:dkey-13n15.2	si:dkey-13n15.2	38.7576	1.83207	0.56185	3.26077	0.00111109	0.0160099
hcls1	hematopoietic cell-specific Lyn substrate 1	1680.52	1.04506	0.320189	3.26389	0.00109895	0.0158459
wu:fb63a08	wu:fb63a08	17742.1	0.586845	0.179619	3.26717	0.00108629	0.0156743
trpv1	transient receptor potential cation channel subfamily V member 1	217.605	1.67321	0.512056	3.26764	0.0010845	0.0156595
si:dkey-233e3.2	si:dkey-233e3.2	13.2036	3.38298	1.03522	3.26788	0.00108356	0.0156568
irf5	interferon regulatory factor 5	410.295	0.836428	0.255863	3.26905	0.00107911	0.0156034
LOC110438640	uncharacterized LOC110438640	28.3432	1.73878	0.531352	3.27236	0.00106652	0.015443
pitpnm2	phosphatidylinositol transfer protein membrane associated 2	461.194	1.43521	0.438143	3.27567	0.00105412	0.0152954
cntrl	centriolin	237.78	0.902362	0.27529	3.27786	0.00104599	0.0151881
lbr	lamin B receptor	802.199	0.757739	0.231036	3.27975	0.00103901	0.0150973
itgae.2	integrin alpha E tandem duplicate 2	1316.43	2.23311	0.680509	3.28153	0.00103246	0.0150127
mbd2	methyl-CpG binding domain protein 2	877.028	0.663405	0.201823	3.28706	0.00101239	0.014752
grk6	G protein-coupled receptor kinase 6	665.295	0.802611	0.244011	3.28924	0.00100458	0.0146588
tnfaip8l2b	tumor necrosis factor alpha-induced protein 8-like 2b	126.081	1.22138	0.371078	3.29144	0.000996745	0.0145547
fam26e.1	/	120.609	2.04451	0.620822	3.29323	0.000990448	0.0144934
il1fma	interleukin-1 family member A	192.983	1.35432	0.410484	3.29933	0.00096916	0.0142322
LOC100334443	mRNA decay activator protein ZFP36L1-like	124.193	1.10684	0.335402	3.30005	0.00096667	0.0142057
LOC110438970	uncharacterized LOC110438970	396.086	2.35863	0.714091	3.30299	0.000956611	0.0140679
LOC110439012	uncharacterized LOC110439012	98.5243	1.84557	0.55829	3.30576	0.000947202	0.0139394
adgre14	adhesion G protein-coupled receptor E14	17.376	3.94445	1.19135	3.31091	0.000929916	0.0137045
mfng	MFNG O-fucosylpeptide 3-beta-N-acetylglucosaminyltransferase	153.88	1.07426	0.324446	3.31106	0.000929431	0.0137045
zmp:0000000926	zmp:0000000926	190.663	2.1007	0.634144	3.31265	0.00092417	0.0136392
myh11b	myosin heavy chain 11b smooth muscle	1551.61	1.09651	0.331	3.31272	0.000923923	0.0136392
LOC567728	diacylglycerol kinase beta-like	33.0355	2.18523	0.658714	3.31742	0.000908534	0.0134757
cep85l	centrosomal protein 85 like	236.517	1.62384	0.489203	3.31937	0.000902219	0.0134013
nitr12	novel immune-type receptor 12	113.884	1.88789	0.568569	3.32043	0.000898789	0.0133599
LOC101882500	uncharacterized LOC101882500	153.469	1.88105	0.56639	3.32113	0.000896542	0.0133361
c5ar1	C5a anaphylatoxin chemotactic receptor	60.0517	2.17648	0.655102	3.32236	0.000892603	0.013287
serinc5	serine incorporator 5	140.389	1.18686	0.357138	3.32326	0.000889704	0.0132534
fam46ab	/	61.5545	1.58454	0.476349	3.32642	0.000879685	0.013123
LOC101882921	uncharacterized LOC101882921	63.9491	2.05866	0.618408	3.32896	0.000871704	0.0130133
zbtb46	zinc finger and BTB domain containing 46	124.108	1.67289	0.502248	3.33081	0.000865933	0.0129459
hspa5	heat shock protein 5	6579.68	0.530116	0.158944	3.33524	0.000852267	0.0127692
fev	FEV (ETS oncogene family)	623.811	0.98449	0.294886	3.33854	0.000842205	0.0126276
ef1	E74-like factor 1 (ets domain transcription factor)	4308.51	0.688935	0.206105	3.34264	0.000829844	0.0124598
LOC101885866	transmembrane 4 L6 family member 19-like	44.7222	1.61746	0.483733	3.3437	0.000826699	0.0124311
snx10b	sorting nexin 10b	88.6015	1.45906	0.436297	3.34419	0.000825221	0.0124179
LOC108182775	NAD(P)(+)--arginine ADP-ribosyltransferase 2-like	396.471	2.47174	0.738561	3.3467	0.000817803	0.0123421
LOC103910279	/	174.972	1.93001	0.576312	3.34889	0.000811364	0.0122539
kcnh6a	potassium voltage-gated channel subfamily H (eag-related) member 6a	173.044	1.30283	0.388887	3.35014	0.00080771	0.0122165
si:ch211-236h17.3	si:ch211-236h17.3	201.089	1.36639	0.407783	3.35078	0.000805836	0.0121971
si:ch211-197h24.8	si:ch211-197h24.8	24.1964	2.74565	0.819078	3.35213	0.000801927	0.0121468
clec16a	C-type lectin domain containing 16A	1081.7	0.606948	0.18093	3.3546	0.000794799	0.0120653
fer1l6	fer-1-like family member 6	781.169	0.882907	0.263083	3.356	0.000790795	0.0120134
ophn1	oligophrenin 1	177.878	1.20977	0.360101	3.35954	0.000780718	0.0118891
slc4a2b	solute carrier family 4 member 2b	156.793	0.881069	0.262211	3.36015	0.000778998	0.0118777
si:dkey-63d15.12	si:dkey-63d15.12	26.8903	2.71723	0.807816	3.36367	0.000769132	0.0117359
LOC108179157	tripartite motif-containing protein 16-like	47.0253	2.33586	0.694282	3.36443	0.000767027	0.0117124
gata1b	GATA binding protein 1b	20.9874	3.09802	0.919798	3.36816	0.000756722	0.0115721
rhof	ras homolog family member F	216.183	2.27107	0.6741	3.36904	0.000754293	0.0115435
mbnl1	muscleblind-like splicing regulator 1	1308.67	0.940338	0.278602	3.37521	0.000737606	0.0113049
si:ch1073-220m6.1	si:ch1073-220m6.1	218.828	2.14527	0.634848	3.37919	0.000726989	0.0111504
xcr1b.2	chemokine (C motif) receptor 1b duplicate 2	41.5165	1.99069	0.588932	3.38018	0.000724387	0.011127
zgc:153654	zgc:153654	242.994	1.75719	0.519724	3.38101	0.000722211	0.0111018
si:dkey-203a12.2	si:dkey-203a12.2	1905.35	2.0668	0.611039	3.38243	0.000718475	0.0110526
mboat2b	membrane bound O-acyltransferase domain containing 2b	98.3843	1.56013	0.461082	3.38362	0.000715373	0.011013
si:ch1073-110a20.1	si:ch1073-110a20.1	326.325	1.98809	0.587538	3.38377	0.000714981	0.011013
per1b	period circadian clock 1b	86.2029	2.209	0.652678	3.38451	0.000713059	0.0110019
erfl3	Ets2 repressor factor like 3	353.286	0.798434	0.235789	3.38622	0.000708625	0.0109417
si:dkey-251i10.1	si:dkey-251i10.1	271.83	1.58577	0.468129	3.38747	0.000705402	0.0109
ctss2.1	cathepsin S ortholog2 tandem duplicate 1	1760.86	1.00813	0.297595	3.38761	0.000705046	0.0109
si:ch211-243a20.4	si:ch211-243a20.4	82.1412	2.16262	0.637684	3.39137	0.000695449	0.0107784
lrmp	lymphoid-restricted membrane protein	133.06	1.08971	0.321055	3.39416	0.000688403	0.0106852
nitr4a	novel immune-type receptor 4a	99.5053	1.97721	0.581997	3.39729	0.00068057	0.0105716
LOC100002283	zinc finger protein 271-like	134.308	1.76403	0.519093	3.3983	0.000678061	0.0105405
znf804a	zinc finger protein 804A	12.9257	3.56645	1.04915	3.39936	0.000675437	0.0105076
clnk	cytokine dependent hematopoietic cell linker	460.207	1.63842	0.481786	3.40073	0.000672063	0.010463
dbnla	drebrin-like a	76.5155	1.66359	0.488789	3.4035	0.000665283	0.0103652
LOC101886860	uncharacterized LOC101886860	63.0559	1.52218	0.44686	3.40639	0.000658289	0.010264
LOC101882365	uncharacterized LOC101882365	126.638	2.00988	0.589062	3.412	0.000644882	0.0101006
midn	midnolin	1060.79	1.29327	0.378909	3.41313	0.000642202	0.0100662
ppp1r9ba	protein phosphatase 1 regulatory subunit 9Ba	213.337	1.51861	0.444927	3.41317	0.000642114	0.0100662
il22	interleukin 22	256.785	2.08435	0.610676	3.41319	0.000642068	0.0100662
arhgef15	Rho guanine nucleotide exchange factor (GEF) 15	103.463	2.38135	0.697096	3.4161	0.000635246	0.00998739
lcp2b	lymphocyte cytosolic protein 2b	73.5927	1.66174	0.486069	3.41874	0.000629115	0.00989853
etnk1	ethanolamine kinase 1	1294.35	1.19153	0.348347	3.42053	0.00062499	0.00984858
LOC108180053	uncharacterized protein C14orf132-like	27.2829	2.50052	0.730589	3.42261	0.000620227	0.00978843
card9	caspase recruitment domain family member 9	48.575	2.22183	0.648636	3.42539	0.000613915	0.00969621
cyth1a	cytohesin 1a	1599.23	0.982178	0.286603	3.42696	0.000610374	0.00964764
si:dkey-217l24.1	si:dkey-217l24.1	347.417	1.14378	0.333452	3.43014	0.000603281	0.0095428
chd3	chromodomain helicase DNA binding protein 3	266.368	1.47157	0.428862	3.43133	0.000600624	0.00950804
cbx1b	chromobox homolog 1b (HP1 beta homolog Drosophila)	186.727	1.39616	0.406641	3.4334	0.00059607	0.00944318
dnase2b	deoxyribonuclease II beta	693.842	0.805264	0.234441	3.43482	0.00059294	0.00940078
ccl34b.4	chemokine (C-C motif) ligand 34b duplicate 4	192.434	1.41227	0.410553	3.43992	0.000581891	0.00923268
tyrobp	transmembrane immune signaling adaptor TYROBP	39.4221	2.44585	0.710913	3.44043	0.000580786	0.0092222
trnI	/	130.016	0.996505	0.289559	3.44146	0.00057858	0.00920836
arhgap25	Rho GTPase activating protein 25	448.908	1.08608	0.315566	3.44169	0.000578093	0.00920769
LOC100535104	von Willebrand factor A domain-containing protein 5A-like	1186.68	1.7717	0.514278	3.44502	0.000571016	0.00910898
malt1	MALT paracaspase 1	409.336	0.989624	0.28715	3.44637	0.000568168	0.00907754
LOC100536469	diacylglycerol kinase delta	87.9603	1.73767	0.503429	3.45168	0.000557114	0.0089078
map3k3	mitogen-activated protein kinase kinase kinase 3	566.232	1.06323	0.307919	3.45295	0.000554492	0.00887273
si:ch211-59d17.3	si:ch211-59d17.3	213.995	0.796121	0.230457	3.45453	0.000551261	0.00883468
cd74b	CD74 molecule major histocompatibility complex class II invariant chain b	29663.7	0.633193	0.183145	3.45734	0.000545536	0.00874971
LOC100147937	P2Y purinoceptor 14-like	65.4927	2.68399	0.775882	3.45927	0.000541636	0.00870738
znf536	zinc finger protein 536	109.917	1.63513	0.471188	3.47024	0.000519999	0.00837255
kat6b	K(lysine) acetyltransferase 6B	2029.3	0.901348	0.259591	3.47219	0.00051624	0.0083185
batf	basic leucine zipper transcription factor ATF-like	131.573	1.38754	0.399548	3.47277	0.000515111	0.00830677
ppp1r16b	protein phosphatase 1 regulatory subunit 16B	179.534	1.92712	0.554539	3.47519	0.0005105	0.00825169
si:ch211-26b3.4	si:ch211-26b3.4	90.9789	1.69064	0.486015	3.47858	0.000504075	0.0081542
iqgap1	IQ motif containing GTPase activating protein 1	3315.45	0.490998	0.140451	3.49587	0.000472521	0.00767976
abca2	ATP-binding cassette sub-family A (ABC1) member 2	2302.4	1.1283	0.322395	3.49974	0.000465708	0.0075869
si:dkey-78l4.8	si:dkey-78l4.8	63.672	2.09299	0.59778	3.50127	0.000463046	0.00754947
snx22	sorting nexin 22	36.9449	2.09102	0.596684	3.50441	0.000457626	0.00746698
tmem120a	transmembrane protein 120A	97.8456	1.2726	0.363075	3.50506	0.000456504	0.00746044
si:dkey-216e24.9	si:dkey-216e24.9	234.192	2.2431	0.639949	3.50512	0.000456406	0.00746044
sc:d0284	sc:d0284	12.9069	3.55139	1.01291	3.50613	0.000454681	0.00744828
cited4b	Cbp/p300-interacting transactivator with Glu/Asp-rich carboxy-terminal domain 4b	597.985	0.867915	0.247482	3.50699	0.000453213	0.00743011
si:dkey-11p10.10	si:dkey-11p10.10	82.1131	2.12558	0.605857	3.50839	0.000450836	0.00739699
LOC108179692	uncharacterized LOC108179692	201.521	2.04421	0.582664	3.50839	0.000450828	0.00739699
grapa	GRB2 related adaptor protein a	215.432	1.06784	0.304275	3.50947	0.000449009	0.00737871
afap1l2	actin filament associated protein 1-like 2	463.343	0.9982	0.284061	3.51404	0.000441351	0.00725862
tnfaip3	tumor necrosis factor alpha-induced protein 3	426.952	1.34213	0.38178	3.51546	0.000439	0.00722571
si:ch1073-376c22.1	si:ch1073-376c22.1	1548.9	2.02651	0.576095	3.51768	0.000435342	0.00717119
si:dkey-117m1.4	si:dkey-117m1.4	27.8521	3.01917	0.857533	3.52076	0.000430304	0.00709833
LOC110439470	uncharacterized LOC110439470	921.045	1.45021	0.411832	3.52136	0.000429343	0.0070893
arhgap22	Rho GTPase activating protein 22	72.6703	1.7221	0.488998	3.52169	0.00042881	0.00708615
prkd3	protein kinase D3	76.0175	1.95895	0.555972	3.52346	0.000425945	0.00704443
LOC110437788	lysophosphatidic acid receptor 6-like	92.7759	1.42659	0.40446	3.52714	0.000420067	0.00695319
ftr07	finTRIM family member 7	67.0252	1.89957	0.538189	3.52956	0.000416257	0.00691181
ksr1b	kinase suppressor of ras 1b	939.532	0.793322	0.224763	3.5296	0.000416188	0.00691181
si:ch211-210b2.3	si:ch211-210b2.3	26.2714	2.28637	0.647631	3.53036	0.000414994	0.0069019
btk	Bruton agammaglobulinemia tyrosine kinase	304.722	1.04091	0.294724	3.53179	0.00041275	0.00687009
spry1	sprouty homolog 1 antagonist of FGF signaling (Drosophila)	211.987	1.3685	0.387428	3.53226	0.000412032	0.00686366
arhgap27	Rho GTPase activating protein 27	1480.59	0.938328	0.265531	3.53378	0.000409667	0.00683527
rnaset2l	ribonuclease T2 like	256.042	1.34018	0.378903	3.53701	0.000404683	0.00676847
LOC101886224	uncharacterized LOC101886224	38.8418	1.83294	0.518099	3.53782	0.000403439	0.00675313
zgc:172145	zgc:172145	82.8368	1.63637	0.46244	3.53857	0.000402306	0.0067396
marcksl1a	MARCKS-like 1a	989.862	0.810709	0.229063	3.53923	0.00040129	0.00672802
camkk1a	calcium/calmodulin-dependent protein kinase kinase 1 alpha a	165.077	1.23101	0.347763	3.53979	0.000400448	0.00671935
fut7	fucosyltransferase 7 (alpha (1 3) fucosyltransferase)	13.731	3.01065	0.850162	3.54127	0.000398213	0.00668726
itprip	inositol 1 4 5-trisphosphate receptor interacting protein	180.976	1.39345	0.393014	3.54555	0.000391796	0.0065902
tcf7	transcription factor 7 (T-cell specific HMG-box)	539.295	2.17634	0.61379	3.54574	0.000391508	0.0065902
trnW	/	57.3518	1.51554	0.427369	3.5462	0.000390827	0.0065846
rhoh	ras homolog family member H	164.172	2.14589	0.605083	3.54643	0.000390481	0.00658413
rgs2	regulator of G protein signaling 2	87.3718	1.35315	0.381498	3.54693	0.000389741	0.006577
cahz	carbonic anhydrase	134.784	1.45285	0.409453	3.54828	0.000387761	0.00654892
lat	linker for activation of T cells	522.385	1.78115	0.501018	3.55506	0.000377891	0.00640311
fam49a	family with sequence similarity 49 member A	684.292	0.880068	0.247309	3.55857	0.000372875	0.00632848
dock4b	dedicator of cytokinesis 4b	426.702	1.89337	0.532033	3.55875	0.000372622	0.00632848
pnp5b	purine nucleoside phosphorylase 5b	440.799	1.01331	0.284641	3.55995	0.000370924	0.0063057
si:cabz01074944.1	si:cabz01074944.1	106.287	1.64701	0.462464	3.56137	0.000368919	0.00628194
tbc1d9	TBC1 domain family member 9 (with GRAM domain)	321.833	1.36382	0.382695	3.56374	0.000365615	0.00623593
si:dkey-203a12.3	si:dkey-203a12.3	82.5558	2.17624	0.610391	3.56532	0.000363409	0.00620853
LOC101886660	uncharacterized LOC101886660	101.818	2.14149	0.600456	3.56644	0.000361859	0.00618717
map4k5	mitogen-activated protein kinase kinase kinase kinase 5	1290.08	0.86205	0.241551	3.56881	0.00035861	0.00613667
cecr1b	cat eye syndrome chromosome region candidate 1b	66.1865	1.5461	0.433052	3.57025	0.000356641	0.00610803
cdc42ep4a	CDC42 effector protein (Rho GTPase binding) 4a	215.939	1.38914	0.389036	3.57071	0.000356009	0.00610225
runx1	runt-related transcription factor 1	67.1123	1.74889	0.489698	3.57136	0.000355133	0.00609229
dennd4a	DENN/MADD domain containing 4A	81.4176	1.64763	0.461094	3.57331	0.000352497	0.00605207
zgc:162952	zgc:162952	57.8361	2.26328	0.633196	3.57437	0.000351072	0.00603262
acp5a	acid phosphatase 5a tartrate resistant	25.3336	3.66558	1.02528	3.57521	0.000349948	0.00601829
gna13b	guanine nucleotide binding protein (G protein) alpha 13b	610.099	0.972056	0.271819	3.57612	0.000348733	0.00600238
vamp8	vesicle-associated membrane protein 8 (endobrevin)	246.598	0.890283	0.248938	3.57632	0.000348463	0.00600238
gpr18	G protein-coupled receptor 18	350.681	2.17321	0.607637	3.57649	0.000348237	0.00600238
si:dkey-11f4.20	si:dkey-11f4.20	193.545	2.26467	0.633043	3.57743	0.000346987	0.00598726
mctp1a	multiple C2 domains transmembrane 1a	68.3696	2.1562	0.602596	3.57818	0.000345991	0.00597506
si:dkey-96n2.3	si:dkey-96n2.3	23.0966	3.52194	0.983795	3.57995	0.000343659	0.0059447
gzma	granzyme A	24.5679	3.81636	1.06545	3.58193	0.00034106	0.00590467
sh3gl3a	SH3-domain GRB2-like 3a	74.6064	1.56498	0.436574	3.5847	0.00033747	0.0058572
srpk2	SRSF protein kinase 2	346.987	1.49014	0.415374	3.58747	0.000333907	0.00580823
csf1rb	colony stimulating factor 1 receptor b	85.702	2.13572	0.593519	3.5984	0.000320185	0.0055806
LOC110440112	heterogeneous nuclear ribonucleoprotein L-like	84.3374	1.7159	0.476645	3.59995	0.000318275	0.00555198
ogfrl1	opioid growth factor receptor-like 1	47.5885	2.65996	0.738843	3.60017	0.000318015	0.00555198
sesn1	sestrin 1	1845.93	1.36051	0.377556	3.60346	0.000314004	0.00548672
nfatc2a	nuclear factor of activated T-cells cytoplasmic calcineurin-dependent 2a	563.918	1.03665	0.287505	3.60568	0.000311337	0.00545394
clic1	chloride intracellular channel 1	1460.52	0.740277	0.205128	3.60886	0.000307545	0.00539206
stmn4l	stathmin-like 4 like	116.703	1.81185	0.501562	3.61242	0.000303348	0.00532299
si:dkey-91i10.2	si:dkey-91i10.2	14.5108	3.99526	1.1049	3.61595	0.000299248	0.00525996
ppp1r12c	protein phosphatase 1 regulatory subunit 12C	1316.12	0.788472	0.217745	3.62108	0.000293377	0.00516553
tnip2	TNFAIP3 interacting protein 2	680.671	1.04998	0.289806	3.62303	0.000291168	0.005131
si:zfos-80g12.1	si:zfos-80g12.1	158.107	1.23941	0.342018	3.62382	0.000290284	0.00511978
nfkbiaa	nuclear factor of kappa light polypeptide gene enhancer in B-cells inhibitor alpha a	3646.86	0.747243	0.206098	3.62567	0.000288212	0.00509191
LOC101884045	HEPACAM family member 2-like	55.0078	2.4784	0.683212	3.62757	0.000286107	0.00505952
tnikb	TRAF2 and NCK interacting kinase b	1825.12	0.839957	0.231296	3.63152	0.000281759	0.00500352
mir142a	microRNA 142a	13.2317	3.90154	1.07356	3.63422	0.000278828	0.00495997
itk	IL2 inducible T cell kinase	582.028	2.22797	0.612409	3.63804	0.000274719	0.0048953
fermt3b	fermitin family member 3b	80.028	1.56771	0.43007	3.64523	0.00026715	0.00476862
si:dkey-171c9.3	si:dkey-171c9.3	89.3604	2.68102	0.735397	3.64567	0.000266693	0.00476457
LOC101885776	uncharacterized LOC101885776	233.307	1.04723	0.287102	3.64759	0.00026471	0.00473732
tle3b	TLE family member 3 transcriptional corepressor b	927.334	0.755655	0.206795	3.65412	0.000258066	0.00462643
slc6a9	solute carrier family 6 member 9	55.3104	1.99342	0.544931	3.65811	0.00025408	0.00456287
si:dkey-42i9.7	si:dkey-42i9.7	1039.92	1.99102	0.543974	3.66013	0.00025209	0.00453106
LOC110440201	uncharacterized LOC110440201	243.188	1.50469	0.410046	3.66957	0.000242956	0.00438592
si:dkeyp-75b4.10	si:dkeyp-75b4.10	2894.63	2.08865	0.569042	3.67047	0.000242105	0.00437437
b3galt4	UDP-Gal:betaGlcNAc beta 1 3-galactosyltransferase polypeptide 4	205.775	2.51543	0.68526	3.67076	0.000241826	0.00437315
snx18a	sorting nexin 18a	223.409	1.23457	0.335567	3.67905	0.000234102	0.00424459
wu:fu71h07	wu:fu71h07	60.6321	2.16956	0.589477	3.68048	0.000232795	0.00422459
pstpip2	proline-serine-threonine phosphatase interacting protein 2	152.622	1.08467	0.294388	3.68448	0.000229167	0.00416629
rimkla	ribosomal modification protein rimK-like family member A	244.072	1.32162	0.358678	3.6847	0.000228969	0.00416629
actr2b	actin related protein 2b	457.754	0.727604	0.197323	3.68738	0.000226578	0.00413714
rapgef6	Rap guanine nucleotide exchange factor (GEF) 6	2505.05	0.959411	0.259934	3.69098	0.000223391	0.00408616
znf710a	zinc finger protein 710a	227.549	1.43046	0.387234	3.69404	0.000220721	0.00404448
LOC103910871	uncharacterized LOC103910871	2098.56	2.31977	0.627509	3.69679	0.000218343	0.00400444
plcl2	phospholipase C like 2	711.779	1.25999	0.34077	3.69748	0.00021775	0.00400065
rapgef1a	Rap guanine nucleotide exchange factor (GEF) 1a	292.422	1.41401	0.382416	3.69758	0.000217663	0.00400065
trnM	/	136.637	1.08183	0.292238	3.7019	0.000213994	0.00394567
rgs5b	regulator of G protein signaling 5b	41.9549	2.42387	0.654539	3.70318	0.000212918	0.00393281
LOC100535415	ras and EF-hand domain-containing protein-like	132.142	1.85612	0.50097	3.70504	0.000211354	0.00391089
grinaa	glutamate receptor ionotropic N-methyl D-aspartate-associated protein 1a (glutamate binding)	159.068	1.70045	0.4589	3.70549	0.000210978	0.00390744
gpr34a	G protein-coupled receptor 34a	374.513	1.76561	0.476303	3.7069	0.000209812	0.00388932
ccr7	chemokine (C-C motif) receptor 7	662.207	2.27703	0.614255	3.70698	0.000209749	0.00388932
si:dkey-92i15.4	si:dkey-92i15.4	272.411	2.007	0.54096	3.71007	0.000207205	0.00384855
trgv2	/	93.8218	2.1894	0.58954	3.71375	0.000204211	0.0037991
wu:fi15d04	wu:fi15d04	3187.09	1.02557	0.275597	3.72128	0.000198218	0.00369425
LOC103911251	uncharacterized LOC103911251	13.7482	3.4007	0.912836	3.72543	0.000194985	0.00364054
zbtb32	zinc finger and BTB domain containing 32	133.254	1.75196	0.470134	3.7265	0.000194156	0.00362836
LOC110439202	GATA zinc finger domain-containing protein 14-like	173.313	2.89792	0.777063	3.72932	0.000191995	0.00359443
rai1	retinoic acid induced 1	34.5773	3.40129	0.911838	3.73014	0.00019137	0.00358923
ccr12b.2	chemokine (C-C motif) receptor 12b tandem duplicate 2	34.0579	2.17471	0.582971	3.73039	0.000191184	0.00358899
ssbp2	single-stranded DNA binding protein 2	168.31	1.60123	0.429026	3.73225	0.000189776	0.0035658
LOC110437986	uncharacterized LOC110437986	81.6539	1.52349	0.40803	3.73378	0.000188631	0.00355008
LOC797949	ras-related protein Rab-33B-like	198.136	1.15619	0.309578	3.73475	0.000187905	0.00354027
LOC100000832	nuclear factor 7 ovary-like	36.461	2.03926	0.545742	3.73667	0.00018647	0.00351964
si:ch73-109i22.2	si:ch73-109i22.2	302.145	2.06667	0.5521	3.74329	0.000181624	0.0034313
LOC798168	semaphorin-4B-like	89.5519	2.37289	0.632957	3.7489	0.00017761	0.00336776
si:ch211-222k6.3	si:ch211-222k6.3	186.166	1.33419	0.355544	3.75254	0.00017505	0.00332226
traf1	TNF receptor-associated factor 1	496.976	1.58184	0.421502	3.75287	0.000174822	0.00332098
unm_sa1614	un-named sa1614	73.9573	1.9114	0.50897	3.75542	0.000173048	0.00329029
hhla2a.1	HERV-H LTR-associating 2a tandem duplicate 1	78.1939	1.47184	0.391886	3.75578	0.000172804	0.00328942
si:ch211-214p13.7	si:ch211-214p13.7	104.71	1.9739	0.52553	3.75601	0.000172646	0.00328942
tlr21	toll-like receptor 21	72.1262	2.41081	0.641568	3.75769	0.000171488	0.00327568
LOC101883059	uncharacterized LOC101883059	71.3409	1.95991	0.520805	3.76324	0.000167723	0.00320672
tlr1	toll-like receptor 1	111.922	1.5516	0.41219	3.76427	0.000167033	0.00319792
nrros	negative regulator of reactive oxygen species	55.7174	2.51201	0.665782	3.77302	0.000161281	0.00309211
osmr	oncostatin M receptor	112.859	2.62179	0.694756	3.77369	0.000160853	0.00308678
sh3bp1	SH3-domain binding protein 1	46.4068	2.57902	0.683381	3.77391	0.000160707	0.00308678
LOC100538332	uncharacterized LOC100538332	1243.96	1.84705	0.489349	3.7745	0.000160327	0.00308238
tmem131l	transmembrane 131 like	2437.44	0.798282	0.211416	3.77588	0.000159447	0.00307117
LOC110437990	uncharacterized LOC110437990	249.86	1.58539	0.419429	3.77987	0.000156909	0.00302791
ttc3	tetratricopeptide repeat domain 3	6603.09	0.742949	0.196465	3.78159	0.00015583	0.0030099
tp53inp1	tumor protein p53 inducible nuclear protein 1	151.323	1.41171	0.373189	3.78284	0.000155049	0.00299761
LOC110437845	uncharacterized LOC110437845	397.864	1.78705	0.472302	3.78369	0.00015452	0.00299017
si:zfos-741a10.3	si:zfos-741a10.3	119.571	1.71105	0.452168	3.78411	0.000154258	0.00298948
il10	interleukin 10	28.6215	3.09856	0.818386	3.78619	0.000152976	0.0029742
LOC110438240	uncharacterized LOC110438240	36.6564	2.26384	0.597503	3.78883	0.000151356	0.00294546
LOC101882208	ras-related protein Rab-37-like	201.079	1.46447	0.385881	3.79514	0.000147558	0.00287427
si:ch211-132g1.6	si:ch211-132g1.6	18.8295	3.48803	0.918788	3.79634	0.00014685	0.00286585
zbtb7b	zinc finger and BTB domain containing 7B	1495.48	0.578614	0.152352	3.79787	0.000145945	0.00285088
si:dkey-1h24.2	si:dkey-1h24.2	12.7138	4.59783	1.21027	3.79901	0.000145273	0.00284044
si:dkey-9k7.3	si:dkey-9k7.3	567.288	1.42085	0.373959	3.79947	0.000145004	0.00283786
jade2	jade family PHD finger 2	171.556	1.34564	0.353641	3.80511	0.000141739	0.00277659
dnase2	deoxyribonuclease II lysosomal	64.5713	1.69889	0.446172	3.80769	0.000140269	0.0027504
reep5	receptor accessory protein 5	931.645	0.863055	0.225914	3.82028	0.000133298	0.00262863
zgc:55621	zgc:55621	73.4602	1.852	0.484474	3.82271	0.000131995	0.00260542
pou2f3	POU class 2 homeobox 3	253.654	1.0056	0.262907	3.82492	0.000130813	0.00258456
dok2l	docking protein 2-like	25.962	2.78112	0.726815	3.82644	0.000130008	0.0025711
dok3	docking protein 3	136.598	2.23047	0.582005	3.83238	0.000126907	0.00251458
grasp	GRP1 (general receptor for phosphoinositides 1)-associated scaffold protein	554.944	0.975937	0.254449	3.83549	0.000125315	0.00248541
baiap3	BAI1-associated protein 3	52.8349	2.33127	0.607747	3.83592	0.000125093	0.00248339
chst2a	carbohydrate (N-acetylglucosamine-6-O) sulfotransferase 2a	161.707	1.22726	0.319545	3.84064	0.000122715	0.00243851
clk4a	CDC-like kinase 4a	2966.18	0.852697	0.221902	3.84267	0.000121705	0.0024231
si:dkey-118j18.2	si:dkey-118j18.2	1505.65	0.789675	0.205463	3.8434	0.000121342	0.00241821
adgrf3a	adhesion G protein-coupled receptor F3a	257.773	1.22423	0.318421	3.84468	0.00012071	0.00240791
fam26f	/	120.904	2.05346	0.533704	3.84758	0.000119293	0.00238194
si:ch211-276f18.2	si:ch211-276f18.2	70.0042	1.38061	0.358643	3.84954	0.000118339	0.00236518
fam49al	family with sequence similarity 49 member A like	99.0544	1.50373	0.390604	3.84974	0.000118242	0.00236518
LOC103911612	interleukin-6 receptor subunit beta-like	133.135	1.67246	0.434431	3.84977	0.000118229	0.00236518
smarcd2	SWI/SNF related matrix associated actin dependent regulator of chromatin subfamily d member 2	871.737	0.914427	0.237341	3.85279	0.000116779	0.00234078
kiaa0040	KIAA0040 ortholog	272.382	1.67928	0.435003	3.86039	0.000113207	0.00227357
zgc:63831	/	2891.29	0.743992	0.192708	3.86072	0.000113054	0.00227272
tlr7	toll-like receptor 7	40.3546	2.63832	0.68314	3.86204	0.000112443	0.00226484
LOC101885725	neuronal cell adhesion molecule-like	289.866	2.58572	0.669472	3.86234	0.000112307	0.00226484
klf12a	Kruppel-like factor 12a	247.802	1.5182	0.392222	3.87076	0.000108496	0.00219387
arhgap9	Rho GTPase activating protein 9	486.201	1.90006	0.490577	3.87311	0.000107457	0.00217925
c1qa	complement component 1 q subcomponent A chain	166.759	3.31214	0.855029	3.87372	0.000107187	0.0021759
tmc8	transmembrane channel-like 8	635.037	1.8825	0.485755	3.87541	0.000106446	0.00216298
csf1ra	colony stimulating factor 1 receptor a	319.938	2.04263	0.526799	3.87745	0.000105557	0.00214702
snn	stannin	205.534	1.52377	0.392856	3.87871	0.000105013	0.00213805
tgfbr2a	transforming growth factor beta receptor 2a	682.999	1.98939	0.512623	3.8808	0.000104113	0.00212182
ccl35.2	chemokine (C-C motif) ligand 35 duplicate 2	52.8132	2.1903	0.563615	3.88617	0.000101839	0.00207957
nitr13	novel immune-type receptor 13	39.6074	2.33148	0.599747	3.88744	0.000101309	0.00207488
unm_hu7910	un-named hu7910	472.827	0.855931	0.220117	3.88853	0.000100854	0.0020676

## Sheet: downregulated DEGs
Gene	description	baseMean	log2FoldChange	lfcSE	stat	pvalue	padj
ggt5a	gamma-glutamyltransferase 5a	32.4267	-5.01411	1.13498	-4.41777	9.97e-06	0.000279412
jam2a	junctional adhesion molecule 2a	68.3096	-2.88707	0.741852	-3.89171	9.95e-05	0.00204269
acta2	actin alpha 2 smooth muscle	13634.7	-4.71288	0.324713	-14.514	9.88e-48	2.05e-43
synpo2b	synaptopodin 2b	75.8989	-6.28788	0.756947	-8.3069	9.82e-17	4.07e-14
LOC100332446	uncharacterized LOC100332446	38.0508	-5.54346	0.966765	-5.73403	9.81e-09	7.18e-07
bicc1b	BicC family RNA binding protein 1b	55.3491	-3.56981	0.669607	-5.3312	9.76e-08	5.14e-06
pear1	platelet endothelial aggregation receptor 1	58.3531	-2.0795	0.533439	-3.89829	9.69e-05	0.00199394
hhip	hedgehog interacting protein	75.5955	-6.22776	0.914294	-6.81155	9.66e-12	1.69e-09
pcdh12	protocadherin 12	69.8307	-5.27806	0.815392	-6.47304	9.61e-11	1.25e-08
pkd1a	polycystic kidney disease 1a	38.0047	-3.94108	0.89045	-4.42595	9.6e-06	0.000270501
jph2	junctophilin 2	34.8039	-4.94581	1.11694	-4.428	9.51e-06	0.000268306
cntfr	ciliary neurotrophic factor receptor	92.5222	-4.26563	0.799431	-5.33583	9.51e-08	5.05e-06
si:ch211-133n4.4	si:ch211-133n4.4	22.6078	-3.96873	1.01683	-3.90306	9.5e-05	0.00195894
tuba8l3	tubulin alpha 8 like 3	42.2576	-4.82911	0.84131	-5.73999	9.47e-09	6.98e-07
ugt5g1	UDP glucuronosyltransferase 5 family polypeptide G1	590.893	-3.20925	0.821369	-3.9072	9.34e-05	0.00192755
loxl2a	lysyl oxidase-like 2a	24.4811	-3.02487	0.773929	-3.90846	9.29e-05	0.00191945
kdrl	kinase insert domain receptor like	519.96	-5.62322	0.505373	-11.1269	9.28e-29	1.48e-25
ccdc80	coiled-coil domain containing 80	25.7753	-3.69123	0.944254	-3.90915	9.26e-05	0.00191591
dcn	decorin	292.961	-4.43015	0.377754	-11.7276	9.2e-32	2.12e-28
c1qtnf12	C1q and TNF related 12	11.2744	-6.98604	1.57512	-4.43523	9.2e-06	0.000260518
calcrlb	calcitonin receptor-like b	32.4532	-8.51312	1.4817	-5.7455	9.16e-09	6.8e-07
si:ch1073-406l10.2	si:ch1073-406l10.2	37.1509	-7.7368	1.34627	-5.74683	9.09e-09	6.77e-07
fkbp7	FKBP prolyl isomerase 7	25.6227	-5.70678	1.16216	-4.91051	9.08e-07	3.43e-05
dclk1a	doublecortin-like kinase 1a	33.5759	-4.62955	0.755807	-6.1253	9.05e-10	9.05e-08
emilin2a	elastin microfibril interfacer 2a	34.7172	-3.21283	0.820552	-3.91545	9.02e-05	0.00187215
ccng1	cyclin G1	1081.8	-2.52819	0.257392	-9.82235	9.02e-23	9.34e-20
col4a6	collagen type IV alpha 6	101.461	-3.40348	0.52501	-6.48269	9.01e-11	1.18e-08
dysf	dysferlin limb girdle muscular dystrophy 2B (autosomal recessive)	94.091	-5.03721	0.942245	-5.34596	8.99e-08	4.8e-06
si:dkey-82f1.1	si:dkey-82f1.1	20.8936	-5.9902	1.34782	-4.44435	8.82e-06	0.000251091
rasip1	Ras interacting protein 1	50.6549	-3.44501	0.700579	-4.91737	8.77e-07	3.32e-05
amotl2b	angiomotin like 2b	115.102	-2.30938	0.43157	-5.3511	8.74e-08	4.69e-06
sema3bl	sema domain immunoglobulin domain (Ig) short basic domain secreted (semaphorin) 3bl	33.7465	-6.6881	1.24975	-5.35155	8.72e-08	4.69e-06
fbxl7	F-box and leucine-rich repeat protein 7	28.3159	-6.46632	1.31372	-4.92214	8.56e-07	3.25e-05
ngef	neuronal guanine nucleotide exchange factor	6022.41	-0.746357	0.189988	-3.92844	8.55e-05	0.00178643
col5a2a	collagen type V alpha 2a	364.15	-4.62696	0.646923	-7.15226	8.54e-13	1.92e-10
pcolcea	procollagen C-endopeptidase enhancer a	369.191	-4.84536	0.406211	-11.9282	8.44e-33	2.18e-29
sost	sclerostin	55.649	-6.83025	1.18583	-5.75988	8.42e-09	6.34e-07
snai2	snail family zinc finger 2	89.3542	-5.14663	0.893295	-5.76139	8.34e-09	6.33e-07
aqp8a.1	aquaporin 8a tandem duplicate 1	434.213	-2.19327	0.557391	-3.93489	8.32e-05	0.00174265
pdlim3a	PDZ and LIM domain 3a	48.3757	-3.41941	0.693925	-4.92764	8.32e-07	3.18e-05
cald1a	caldesmon 1a	37.8227	-4.41545	1.12203	-3.93525	8.31e-05	0.00174179
igfbp5b	insulin-like growth factor binding protein 5b	112.841	-2.55104	0.392766	-6.49506	8.3e-11	1.1e-08
crispld2	cysteine-rich secretory protein LCCL domain containing 2	37.4474	-4.58971	0.931062	-4.92955	8.24e-07	3.15e-05
si:ch211-76l23.4	si:ch211-76l23.4	148.563	-5.34232	0.822366	-6.49628	8.23e-11	1.1e-08
antxr1c	anthrax toxin receptor 1c	25.8098	-4.70037	1.05396	-4.45974	8.21e-06	0.000235334
mmp17a	matrix metallopeptidase 17a	16.2103	-4.94436	1.25435	-3.94176	8.09e-05	0.00170174
fbn2b	fibrillin 2b	20.3855	-4.16272	1.0558	-3.94271	8.06e-05	0.00169704
bgna	biglycan a	26.5949	-6.38387	1.42985	-4.4647	8.02e-06	0.000230268
clu	clusterin	266.15	-1.75466	0.444897	-3.94396	8.01e-05	0.00169168
rbpms2a	RNA binding protein mRNA processing factor 2a	525.625	-2.25136	0.456158	-4.93548	8e-07	3.09e-05
sox7	SRY-box transcription factor 7	59.7097	-3.67235	0.930877	-3.94505	7.98e-05	0.00168746
itgb3b	integrin beta 3b	19.6168	-3.60715	0.914325	-3.94515	7.98e-05	0.00168746
rgs7bpb	regulator of G protein signaling 7 binding protein b	20.1821	-3.37273	0.754922	-4.46766	7.91e-06	0.000227423
si:ch73-187m15.4	si:ch73-187m15.4	38.8928	-8.77185	1.96336	-4.46777	7.9e-06	0.000227423
si:dkeyp-44a8.4	si:dkeyp-44a8.4	111.897	-4.70116	1.19052	-3.94883	7.85e-05	0.00166953
galnt17	polypeptide N-acetylgalactosaminyltransferase 17	23.4873	-4.13556	1.04728	-3.94884	7.85e-05	0.00166953
adgra2	adhesion G protein-coupled receptor A2	31.8111	-4.77841	0.967453	-4.93916	7.85e-07	3.05e-05
mmp23ba	matrix metallopeptidase 23ba	268.543	-4.02333	0.814466	-4.93983	7.82e-07	3.05e-05
smtnb	smoothelin b	421.581	-0.966364	0.244503	-3.95237	7.74e-05	0.00165011
nos1	nitric oxide synthase 1 (neuronal)	21.6009	-6.9508	1.40555	-4.94524	7.6e-07	2.99e-05
scube3	signal peptide CUB domain EGF-like 3	19.3337	-7.76539	1.73313	-4.48057	7.44e-06	0.000216495
pkd2	polycystic kidney disease 2	38.4595	-7.78837	1.34704	-5.78184	7.39e-09	5.71e-07
gli1	GLI family zinc finger 1	32.3785	-4.28782	0.956514	-4.48275	7.37e-06	0.000214592
c6	complement component 6	45.2185	-2.51917	0.635324	-3.96517	7.33e-05	0.00157209
si:ch73-173h19.3	si:ch73-173h19.3	310.259	-4.92945	0.63364	-7.77957	7.28e-15	2.25e-12
si:ch211-248g20.5	si:ch211-248g20.5	31.1745	-3.66422	0.816609	-4.48711	7.22e-06	0.000210544
LOC103909948	vascular endothelial growth factor receptor kdr-like	25.6052	-8.17033	1.51683	-5.38644	7.19e-08	3.95e-06
pacsin3	protein kinase C and casein kinase substrate in neurons 3	85.5628	-2.44503	0.61575	-3.97081	7.16e-05	0.00153856
fam212aa	family with sequence similarity 212 member Aa	25.953	-4.25498	0.947658	-4.49	7.12e-06	0.0002083
rspo3	R-spondin 3	31.8997	-4.01538	0.893893	-4.49201	7.06e-06	0.000206921
kank3	KN motif and ankyrin repeat domains 3	52.758	-2.77188	0.47874	-5.78994	7.04e-09	5.46e-07
lamb1b	laminin beta 1b	113.214	-3.4074	0.632145	-5.39023	7.04e-08	3.88e-06
sema4c	sema domain immunoglobulin domain (Ig) transmembrane domain (TM) and short cytoplasmic domain (semaphorin) 4C	30.4368	-4.87044	1.08388	-4.49353	7.01e-06	0.000205742
lamc3	laminin gamma 3	139.183	-5.82413	0.811225	-7.17943	7e-13	1.61e-10
pcsk6	proprotein convertase subtilisin/kexin type 6	96.9936	-4.9804	0.763589	-6.52236	6.92e-11	9.37e-09
snai1b	snail family zinc finger 1b	45.4291	-4.81099	1.07001	-4.49619	6.92e-06	0.000204054
pcdh18a	protocadherin 18a	26.9236	-3.54745	0.788941	-4.49647	6.91e-06	0.000204054
gpr182	G protein-coupled receptor 182	37.7465	-2.85306	0.634439	-4.49698	6.89e-06	0.000203881
amotl2a	angiomotin like 2a	463.144	-1.07428	0.216385	-4.96465	6.88e-07	2.74e-05
cxcl12b	chemokine (C-X-C motif) ligand 12b (stromal cell-derived factor 1)	92.7147	-5.16927	0.753471	-6.86061	6.86e-12	1.25e-09
cavin1b	caveolae associated protein 1b	183.614	-4.19559	0.584115	-7.18281	6.83e-13	1.59e-10
si:ch211-14k19.8	si:ch211-14k19.8	21.087	-5.41748	1.20401	-4.49952	6.81e-06	0.000202191
osr1	odd-skipped related transcription factor 1	18.9314	-4.83739	1.07503	-4.49977	6.8e-06	0.000202191
pcdh10a	protocadherin 10a	30.9655	-3.52152	0.88379	-3.98456	6.76e-05	0.00146119
sh3pxd2aa	SH3 and PX domains 2Aa	108.74	-2.1809	0.547259	-3.98512	6.74e-05	0.00145926
svilb	supervillin b	154.621	-1.64717	0.413267	-3.98572	6.73e-05	0.00145713
zmp:0000001167	zmp:0000001167	618.644	-1.19098	0.298716	-3.98699	6.69e-05	0.00145518
glipr2l	GLI pathogenesis-related 2 like	326.947	-1.17994	0.295816	-3.98875	6.64e-05	0.00144622
fibina	fin bud initiation factor a	79.2725	-5.58346	0.776859	-7.18722	6.61e-13	1.56e-10
LOC110438079	rho guanine nucleotide exchange factor 17-like	18.6175	-5.81589	1.29031	-4.50735	6.56e-06	0.000196419
crim1	cysteine rich transmembrane BMP regulator 1 (chordin-like)	94.8724	-1.58225	0.396351	-3.99205	6.55e-05	0.00142925
snai1a	snail family zinc finger 1a	156.705	-4.27405	0.548289	-7.79524	6.43e-15	2.02e-12
col15a1b	collagen type XV alpha 1b	193.887	-3.42306	0.856144	-3.99822	6.38e-05	0.00139393
LOC101882342	roundabout homolog 1-like	11.6964	-6.05533	1.51322	-4.00161	6.29e-05	0.00137849
si:ch211-145b13.6	si:ch211-145b13.6	71.7656	-3.87876	0.778309	-4.98357	6.24e-07	2.52e-05
pcdh7a	protocadherin 7a	29.8586	-3.77183	0.834774	-4.51838	6.23e-06	0.000187143
mfap5	microfibrillar associated protein 5	49.6785	-3.96709	0.641396	-6.18508	6.21e-10	6.33e-08
shank3b	SH3 and multiple ankyrin repeat domains 3b	44.3381	-3.49719	0.701442	-4.98571	6.17e-07	2.5e-05
arhgap31	Rho GTPase activating protein 31	41.413	-3.2978	0.567295	-5.81321	6.13e-09	4.81e-07
LOC101885790	protein phosphatase 1 regulatory subunit 12B-like	56.7373	-5.91056	1.01655	-5.81433	6.09e-09	4.79e-07
fstl3	follistatin-like 3 (secreted glycoprotein)	13.882	-4.82693	1.20317	-4.01184	6.02e-05	0.00132427
cdc42ep3	CDC42 effector protein (Rho GTPase binding) 3	53.5815	-4.01997	0.888222	-4.52586	6.02e-06	0.000181292
rprmb	reprimo TP53 dependent G2 arrest mediator candidate b	36.5427	-3.00531	0.748535	-4.01492	5.95e-05	0.00130908
cd81b	CD81 molecule b	91.2918	-6.1559	0.78866	-7.80552	5.93e-15	1.89e-12
cdc42ep1a	CDC42 effector protein (Rho GTPase binding) 1a	24.0779	-4.7711	1.18786	-4.01655	5.91e-05	0.00130224
sorbs1	sorbin and SH3 domain containing 1	66.1986	-2.82068	0.702133	-4.0173	5.89e-05	0.00130089
apln	apelin	83.4656	-3.06028	0.5258	-5.82023	5.88e-09	4.66e-07
LOC100333499	latent-transforming growth factor beta-binding protein 4	444.178	-5.11749	0.531306	-9.63192	5.86e-22	4.86e-19
adgrl3.1	adhesion G protein-coupled receptor L3.1	82.3057	-2.76593	0.475156	-5.8211	5.85e-09	4.66e-07
aplnra	apelin receptor a	59.927	-5.54111	1.10852	-4.99866	5.77e-07	2.35e-05
prelp	proline/arginine-rich end leucine-rich repeat protein	27.7427	-4.71489	1.03951	-4.53567	5.74e-06	0.000173826
lama2	laminin alpha 2	24.8297	-4.66845	1.02902	-4.53677	5.71e-06	0.000173174
srpx	sushi-repeat containing protein X-linked	62.8447	-5.13642	0.745727	-6.88781	5.67e-12	1.05e-09
acta1a	actin alpha 1 skeletal muscle a	201.351	-2.21752	0.550723	-4.02656	5.66e-05	0.00125343
tanc1a	tetratricopeptide repeat ankyrin repeat and coiled-coil containing 1a	199.606	-1.16773	0.289892	-4.02816	5.62e-05	0.00124622
si:dkey-8k3.2	si:dkey-8k3.2	138.027	-3.63065	0.553717	-6.55687	5.49e-11	7.58e-09
wu:fj16a03	wu:fj16a03	266.623	-4.26556	0.442517	-9.63931	5.46e-22	4.71e-19
aph1b	APH1B gamma secretase subunit	203.938	-3.22297	0.79822	-4.0377	5.4e-05	0.00119794
fgf4	fibroblast growth factor 4	23.6522	-7.0858	1.41242	-5.01678	5.25e-07	2.18e-05
emilin1a	elastin microfibril interfacer 1a	33.6883	-2.39066	0.590922	-4.04564	5.22e-05	0.00116179
si:dkey-126g1.9	si:dkey-126g1.9	14.7255	-4.89072	1.20888	-4.04568	5.22e-05	0.00116179
frmd6	FERM domain containing 6	29.7182	-2.91137	0.718791	-4.05037	5.11e-05	0.00114591
olfml3b	olfactomedin-like 3b	77.7666	-3.76569	0.644422	-5.84352	5.11e-09	4.13e-07
myo1ca	myosin Ic paralog a	377.998	-4.27994	0.369522	-11.5824	5.06e-31	1.05e-27
arhgef25a	Rho guanine nucleotide exchange factor (GEF) 25a	82.1445	-2.9301	0.641995	-4.56405	5.02e-06	0.000153236
pltp	phospholipid transfer protein	118.53	-4.0879	0.657354	-6.21872	5.01e-10	5.27e-08
fgl2b	fibrinogen-like 2b	50.6811	-5.02171	0.921241	-5.45103	5.01e-08	2.86e-06
LOC564748	leucine-rich repeat neuronal protein 4-like	25.5448	-3.7814	0.932342	-4.0558	5e-05	0.00112326
cyp8b1	cytochrome P450 family 8 subfamily B polypeptide 1	133.368	-3.14701	0.478915	-6.57112	4.99e-11	6.94e-09
zbtb4	zinc finger and BTB domain containing 4	90.0739	-4.45034	0.715456	-6.22029	4.96e-10	5.24e-08
LOC100002503	inactive serine protease 35-like	43.6031	-3.82233	0.760002	-5.02936	4.92e-07	2.07e-05
glp2r	glucagon like peptide 2 receptor	110.792	-3.63714	0.895901	-4.05976	4.91e-05	0.00110559
oaz2a	ornithine decarboxylase antizyme 2a	270.365	-2.03924	0.446332	-4.56887	4.9e-06	0.000149974
sema3c	sema domain immunoglobulin domain (Ig) short basic domain secreted (semaphorin) 3C	22.0525	-4.39421	1.08194	-4.06141	4.88e-05	0.001099
dchs1a	dachsous cadherin-related 1a	34.2046	-5.39585	1.07246	-5.03126	4.87e-07	2.05e-05
col1a1b	collagen type I alpha 1b	1026.51	-3.70198	0.441233	-8.39007	4.86e-17	2.05e-14
bmp5	bone morphogenetic protein 5	119.687	-4.20225	0.834887	-5.03332	4.82e-07	2.04e-05
erg	ETS transcription factor ERG	80.1602	-2.17601	0.53481	-4.06876	4.73e-05	0.00106841
tgfb3	transforming growth factor beta 3	42.16	-2.87159	0.627405	-4.57694	4.72e-06	0.000145167
crtap	cartilage associated protein	42.5476	-3.74121	0.742578	-5.03814	4.7e-07	2e-05
egfl7	EGF-like-domain multiple 7	42.1393	-2.90725	0.714152	-4.07091	4.68e-05	0.00105975
LOC110438108	neuropilin-1a-like	286.888	-2.91491	0.533531	-5.46343	4.67e-08	2.71e-06
nrg2a	neuregulin 2a	31.1592	-6.01633	1.10118	-5.46355	4.67e-08	2.71e-06
cidea	cell death-inducing DFFA-like effector a	30.5854	-5.47624	1.19582	-4.57949	4.66e-06	0.000143618
cdh5	cadherin 5	69.2777	-4.83597	0.734724	-6.58202	4.64e-11	6.49e-09
tmem45a	transmembrane protein 45a	15.2212	-6.44224	1.58115	-4.0744	4.61e-05	0.0010451
col4a2	collagen type IV alpha 2	190.177	-4.55967	0.73157	-6.23272	4.58e-10	4.87e-08
aplnrb	apelin receptor b	186.702	-4.62681	0.846295	-5.46714	4.57e-08	2.68e-06
bves	blood vessel epicardial substance	25.5209	-4.98098	1.08659	-4.58404	4.56e-06	0.000141159
lamb1a	laminin beta 1a	295.917	-3.57359	0.573221	-6.23423	4.54e-10	4.85e-08
akap7	A kinase (PRKA) anchor protein 7	2387.71	-0.758613	0.185999	-4.07858	4.53e-05	0.00102873
cped1	cadherin-like and PC-esterase domain containing 1	43.7873	-4.14356	1.01571	-4.07947	4.51e-05	0.00102706
pros1	protein S	365.911	-2.40972	0.525402	-4.58643	4.51e-06	0.000140185
LOC101886266	collagen alpha-1(XXIII) chain-like	33.5236	-4.40648	0.873178	-5.04649	4.5e-07	1.93e-05
si:ch211-51c14.1	si:ch211-51c14.1	29.8823	-7.42196	1.35563	-5.4749	4.38e-08	2.58e-06
tm4sf18	transmembrane 4 L six family member 18	43.6187	-4.45027	0.880831	-5.05236	4.36e-07	1.87e-05
fgfrl1a	fibroblast growth factor receptor like 1a	40.7853	-3.9048	0.713014	-5.47646	4.34e-08	2.57e-06
kank2	KN motif and ankyrin repeat domains 2	25.4163	-5.68709	1.12412	-5.05916	4.21e-07	1.81e-05
htra1b	HtrA serine peptidase 1b	59.4732	-4.98976	0.756174	-6.5987	4.15e-11	5.88e-09
klhl4	kelch-like family member 4	11.2155	-6.98063	1.70277	-4.09957	4.14e-05	0.00095325
mmp11b	matrix metallopeptidase 11b	41.53	-8.86841	1.41924	-6.24871	4.14e-10	4.51e-08
si:ch1073-459j12.1	si:ch1073-459j12.1	182.939	-4.48021	0.592849	-7.55709	4.12e-14	1.12e-11
ldlrap1a	low density lipoprotein receptor adaptor protein 1a	64.0913	-3.61829	0.659548	-5.48601	4.11e-08	2.45e-06
zgc:66433	zgc:66433	324.492	-3.71026	0.53513	-6.93337	4.11e-12	7.88e-10
col6a2	collagen type VI alpha 2	1089.38	-5.35308	0.658006	-8.1353	4.11e-16	1.58e-13
cox4i2	cytochrome c oxidase subunit 4I2	71.3803	-3.24893	0.641586	-5.0639	4.11e-07	1.77e-05
acta1b	actin alpha 1 skeletal muscle b	116.318	-4.56122	0.83136	-5.48646	4.1e-08	2.45e-06
LOC100330861	fibulin-7-like	42.0484	-2.83263	0.690352	-4.10316	4.08e-05	0.000942864
afap1	actin filament associated protein 1	14.1504	-5.41877	1.3205	-4.10356	4.07e-05	0.000942299
cd248b	CD248 molecule endosialin b	71.1373	-4.02596	0.873668	-4.60812	4.06e-06	0.000127092
desmb	desmin b	520.592	-4.81451	0.349731	-13.7663	4.06e-43	2.8e-39
pcdh10b	protocadherin 10b	51.3598	-2.65465	0.646476	-4.10634	4.02e-05	0.000933127
mfap2	microfibril associated protein 2	22.0665	-3.52671	0.858395	-4.1085	3.98e-05	0.000926514
ctgfa	/	48.882	-3.88504	0.945565	-4.1087	3.98e-05	0.000926514
cldn5b	claudin 5b	44.6426	-5.82931	1.14974	-5.0701	3.98e-07	1.72e-05
col1a1a	collagen type I alpha 1a	171.885	-3.48452	0.592012	-5.88588	3.96e-09	3.32e-07
adamts1	ADAM metallopeptidase with thrombospondin type 1 motif 1	55.5383	-4.18115	0.761171	-5.49306	3.95e-08	2.36e-06
etv2	ets variant 2	41.3206	-4.48234	0.970991	-4.61626	3.91e-06	0.000122581
postnb	periostin osteoblast specific factor b	96.1363	-3.0524	0.518377	-5.88838	3.9e-09	3.28e-07
parvab	parvin alpha b	39.1453	-4.5919	0.835559	-5.4956	3.89e-08	2.34e-06
sostdc1b	sclerostin domain containing 1b	42.4858	-4.59744	0.995762	-4.61701	3.89e-06	0.000122322
colec12	collectin sub-family member 12	107.659	-2.50422	0.541598	-4.62377	3.77e-06	0.000118944
htra3b	HtrA serine peptidase 3b	54.432	-4.01299	0.789833	-5.08081	3.76e-07	1.63e-05
tcf21	transcription factor 21	94.5381	-5.75652	0.976525	-5.89491	3.75e-09	3.17e-07
LOC100334952	piezo-type mechanosensitive ion channel component 2-like	74.9298	-4.35124	0.738127	-5.89497	3.75e-09	3.17e-07
crip2	cysteine-rich protein 2	54.4575	-4.82164	0.876262	-5.50252	3.74e-08	2.25e-06
nr1h5	nuclear receptor subfamily 1 group H member 5	48.1371	-3.78988	0.819396	-4.62521	3.74e-06	0.000118478
si:dkey-49n23.1	si:dkey-49n23.1	41.716	-3.46184	0.681109	-5.08265	3.72e-07	1.62e-05
cxcl8b.3	chemokine (C-X-C motif) ligand 8b duplicate 3	28.6022	-3.69055	0.797508	-4.6276	3.7e-06	0.000117478
si:dkey-37g12.1	si:dkey-37g12.1	57.9552	-5.60023	0.893711	-6.26626	3.7e-10	4.18e-08
ccm2l	cerebral cavernous malformation 2-like	33.7871	-4.87934	0.886256	-5.50556	3.68e-08	2.22e-06
nrp1b	neuropilin 1b	81.0084	-3.4136	0.578763	-5.8981	3.68e-09	3.13e-07
tgm2b	transglutaminase 2b	134.089	-3.55632	0.602844	-5.89923	3.65e-09	3.12e-07
cyp26b1	cytochrome P450 family 26 subfamily b polypeptide 1	47.5206	-6.22274	0.992724	-6.26835	3.65e-10	4.15e-08
adamtsl5	ADAMTS like 5	67.8014	-5.23438	0.950257	-5.50839	3.62e-08	2.19e-06
steap4	STEAP family member 4	35.4151	-3.82598	0.751935	-5.08817	3.62e-07	1.59e-05
abat	4-aminobutyrate aminotransferase	3815.43	-0.774575	0.187498	-4.13112	3.61e-05	0.000848456
pln	phospholamban	80.6097	-3.80588	0.821488	-4.63291	3.61e-06	0.000115036
mettl24	methyltransferase like 24	33.7121	-3.85526	0.757542	-5.08917	3.6e-07	1.58e-05
igfbp7	insulin-like growth factor binding protein 7	151.347	-6.54882	0.676389	-9.68203	3.59e-22	3.24e-19
si:ch211-204a13.2	si:ch211-204a13.2	23.718	-3.4384	0.83202	-4.13259	3.59e-05	0.000843988
mcamb	melanoma cell adhesion molecule b	329.665	-3.44452	0.437686	-7.86984	3.55e-15	1.17e-12
lix1l	limb and CNS expressed 1 like	153.079	-2.63181	0.56756	-4.63706	3.53e-06	0.000112923
tlr18	toll-like receptor 18	25.077	-3.16119	0.764278	-4.13617	3.53e-05	0.000832827
stard13a	StAR-related lipid transfer (START) domain containing 13a	18.5558	-5.27531	1.27531	-4.1365	3.53e-05	0.000832584
scn4ab	sodium channel voltage-gated type IV alpha b	47.0907	-4.46768	0.810337	-5.51336	3.52e-08	2.15e-06
dio2	iodothyronine deiodinase 2	219.528	-4.85888	0.489957	-9.91696	3.51e-23	4.04e-20
ndnf	neuron-derived neurotrophic factor	32.1849	-3.36457	0.812828	-4.13934	3.48e-05	0.000825184
ifitm1	interferon induced transmembrane protein 1	353.395	-4.38175	0.476124	-9.20295	3.48e-20	2.4e-17
hand2	heart and neural crest derivatives expressed 2	31.2166	-3.58079	0.864927	-4.13999	3.47e-05	0.000823837
tmem47	transmembrane protein 47	86.3708	-2.16522	0.466567	-4.64076	3.47e-06	0.000111095
igf2a	insulin-like growth factor 2a	54.911	-2.9232	0.629596	-4.64298	3.43e-06	0.000110248
ehd2b	EH-domain containing 2b	290.719	-4.07014	0.46804	-8.69614	3.43e-18	1.87e-15
pdlim4	PDZ and LIM domain 4	705.152	-0.9868	0.238158	-4.14347	3.42e-05	0.000814181
emilin1b	elastin microfibril interfacer 1b	48.7083	-5.6387	0.898049	-6.27884	3.41e-10	3.92e-08
rbpms2b	RNA binding protein mRNA processing factor 2b	65.6611	-3.37415	0.661558	-5.1003	3.39e-07	1.51e-05
c4	complement component 4	252.83	-2.12447	0.416536	-5.10033	3.39e-07	1.51e-05
fbln2	fibulin 2	85.4729	-1.99356	0.480782	-4.1465	3.38e-05	0.000804414
serpinh1a	serpin peptidase inhibitor clade H (heat shock protein 47) member 1a	65.6653	-3.24701	0.698755	-4.64685	3.37e-06	0.000108704
fam171a2a	family with sequence similarity 171 member A2a	33.0093	-2.45476	0.591757	-4.14825	3.35e-05	0.000799192
si:dkey-85n7.8	si:dkey-85n7.8	21.6569	-7.92968	1.43594	-5.52228	3.35e-08	2.06e-06
lama4	laminin alpha 4	320.964	-3.32061	0.650721	-5.10297	3.34e-07	1.49e-05
cxcl12a	chemokine (C-X-C motif) ligand 12a (stromal cell-derived factor 1)	284.151	-4.66572	0.408559	-11.4199	3.32e-30	6.26e-27
elna	elastin a	73.0731	-3.41476	0.514907	-6.63181	3.32e-11	4.8e-09
ltbp3	latent transforming growth factor beta binding protein 3	126.73	-4.22141	0.606169	-6.96408	3.31e-12	6.4e-10
zgc:195173	zgc:195173	768.9	-1.07966	0.232118	-4.65133	3.3e-06	0.000106534
tns1b	tensin 1b	253.152	-2.56416	0.502045	-5.10743	3.27e-07	1.46e-05
nrg1	neuregulin 1	220.667	-1.33385	0.32109	-4.15413	3.27e-05	0.000782534
lmod1b	leiomodin 1b (smooth muscle)	52.1688	-4.1513	0.625644	-6.63524	3.24e-11	4.72e-09
trpc6a	transient receptor potential cation channel subfamily C member 6a	49.1188	-2.97847	0.639816	-4.65519	3.24e-06	0.000105051
pcdh7b	protocadherin 7b	48.4133	-5.63438	0.951891	-5.91914	3.24e-09	2.8e-07
tmem108	transmembrane protein 108	67.0517	-4.50876	0.679455	-6.63585	3.23e-11	4.72e-09
aoc2	amine oxidase copper containing 2	2048.72	-4.93944	0.457064	-10.8069	3.19e-27	4.72e-24
akap12b	A kinase (PRKA) anchor protein 12b	189.573	-3.36209	0.506537	-6.63741	3.19e-11	4.72e-09
si:ch211-106h4.12	si:ch211-106h4.12	441.081	-5.39523	0.519939	-10.3767	3.17e-25	4.37e-22
cpn1	carboxypeptidase N polypeptide 1	240.998	-1.78561	0.383097	-4.66098	3.15e-06	0.000102297
esm1	endothelial cell-specific molecule 1	42.109	-5.41974	1.0595	-5.11537	3.13e-07	1.41e-05
rbp4	retinol binding protein 4 plasma	681.727	-3.18015	0.478895	-6.6406	3.12e-11	4.65e-09
vcla	vinculin a	147.76	-4.55915	0.50856	-8.96481	3.11e-19	1.97e-16
rca2.2	regulator of complement activation group 2 gene 2	313.742	-3.74135	0.429646	-8.70798	3.09e-18	1.73e-15
c1qtnf1	C1q and TNF related 1	15.0591	-5.5034	1.32074	-4.16692	3.09e-05	0.000743359
LOC570526	synaptopodin-2-like	21.8992	-5.49407	1.07265	-5.12198	3.02e-07	1.36e-05
zmp:0000000846	zmp:0000000846	281.737	-4.3901	0.519617	-8.44872	2.95e-17	1.36e-14
cxcl18b	chemokine (C-X-C motif) ligand 18b	116.649	-2.77375	0.540986	-5.12721	2.94e-07	1.33e-05
ptprb	protein tyrosine phosphatase receptor type b	151.63	-3.23668	0.583535	-5.54668	2.91e-08	1.82e-06
prex2	phosphatidylinositol-3 4 5-trisphosphate-dependent Rac exchange factor 2	55.8867	-4.08233	0.795871	-5.12938	2.91e-07	1.33e-05
rcc2	regulator of chromosome condensation 2	195.696	-1.4315	0.342365	-4.18122	2.9e-05	0.000703837
cx39.4	connexin 39.4	43.0817	-3.8594	0.922881	-4.18191	2.89e-05	0.000702538
npnt	nephronectin	54.2532	-3.9573	0.845803	-4.67874	2.89e-06	9.43e-05
pecam1	platelet/endothelial cell adhesion molecule 1	131.435	-3.54682	0.847155	-4.18674	2.83e-05	0.000690162
hspg2	heparan sulfate proteoglycan 2	267.737	-2.5647	0.385208	-6.65794	2.78e-11	4.2e-09
si:ch73-344o19.1	si:ch73-344o19.1	18.2989	-7.68433	1.49555	-5.13812	2.77e-07	1.28e-05
ccl25b	chemokine (C-C motif) ligand 25b	90.3271	-4.89123	0.619083	-7.90076	2.77e-15	9.41e-13
myl6	myosin light chain 6 alkali smooth muscle and non-muscle	872.017	-3.86849	0.277123	-13.9595	2.75e-44	2.85e-40
tpm2	tropomyosin 2 (beta)	2375.01	-2.22927	0.235309	-9.4738	2.7e-21	2.07e-18
actc1a	actin alpha cardiac muscle 1a	53.0798	-5.21666	1.24255	-4.19834	2.69e-05	0.000658075
cyr61	/	97.0576	-2.87709	0.613007	-4.6934	2.69e-06	8.85e-05
hoxa5a	homeobox A5a	20.4997	-4.58471	0.97675	-4.69385	2.68e-06	8.84e-05
flna	filamin A alpha (actin binding protein 280)	394.566	-3.3344	0.527777	-6.31782	2.65e-10	3.14e-08
epas1b	endothelial PAS domain protein 1b	26.5522	-4.76933	1.13492	-4.20235	2.64e-05	0.000647301
foxf2a	forkhead box F2a	204.906	-5.06855	0.724348	-6.99739	2.61e-12	5.19e-10
cd99	CD99 molecule	54.1308	-2.53935	0.540334	-4.6996	2.61e-06	8.61e-05
stc2b	stanniocalcin 2b	12.5522	-7.14347	1.69797	-4.20706	2.59e-05	0.000634714
foxf2b	forkhead box F2b	20.0056	-6.8392	1.62509	-4.2085	2.57e-05	0.000632189
slc8a1a	solute carrier family 8 member 1a	42.3589	-6.98948	1.25516	-5.5686	2.57e-08	1.63e-06
LOC798694	complement component C6-like	113.075	-3.07683	0.597116	-5.15282	2.57e-07	1.19e-05
nell2a	neural EGFL like 2a	182.13	-3.75915	0.493402	-7.61883	2.56e-14	7.07e-12
notchl	notch homolog like	132.995	-2.70202	0.485147	-5.56948	2.55e-08	1.62e-06
sox18	SRY (sex determining region Y)-box 18	96.4353	-4.91849	0.64548	-7.6199	2.54e-14	7.07e-12
slc6a8	solute carrier family 6 member 8	1640.28	-1.57146	0.373054	-4.21242	2.53e-05	0.000623179
LOC405768	protein kinase Npk	18.4123	-4.47423	1.06166	-4.21438	2.5e-05	0.000619623
LOC101886560	sodium/potassium/calcium exchanger 3-like	31.9876	-4.75848	1.00973	-4.71264	2.45e-06	8.14e-05
mab21l2	mab-21-like 2	33.6235	-6.681	1.29382	-5.16379	2.42e-07	1.12e-05
tmem88a	transmembrane protein 88 a	49.0755	-3.71511	0.719384	-5.16428	2.41e-07	1.12e-05
hspb1	heat shock protein alpha-crystallin-related 1	119.081	-1.8159	0.351494	-5.16623	2.39e-07	1.11e-05
col5a1	procollagen type V alpha 1	198.686	-4.40397	0.46421	-9.48704	2.38e-21	1.89e-18
svep1	sushi von Willebrand factor type A EGF and pentraxin domain containing 1	70.5451	-3.96507	0.710251	-5.58263	2.37e-08	1.51e-06
mab21l1	mab-21-like 1	25.1683	-7.17405	1.38787	-5.16912	2.35e-07	1.1e-05
pdgfrb	platelet-derived growth factor receptor beta polypeptide	104.53	-4.71805	0.706042	-6.6824	2.35e-11	3.63e-09
sema3fb	sema domain immunoglobulin domain (Ig) short basic domain secreted (semaphorin) 3Fb	40.2736	-7.85484	1.40657	-5.58441	2.34e-08	1.5e-06
smtna	smoothelin a	20.6746	-7.86164	1.40741	-5.58588	2.33e-08	1.5e-06
ptprsa	protein tyrosine phosphatase receptor type s a	38.1775	-4.23393	0.757954	-5.586	2.32e-08	1.5e-06
bicc1a	BicC family RNA binding protein 1a	26.2474	-5.29226	1.11999	-4.72528	2.3e-06	7.72e-05
cap2	CAP adenylate cyclase-associated protein 2 (yeast)	22.6207	-4.68654	1.10679	-4.23436	2.29e-05	0.000571783
prph	peripherin	10.4428	-6.87667	1.6236	-4.23545	2.28e-05	0.000569712
si:dkey-34d22.1	si:dkey-34d22.1	19.2934	-6.78628	1.43542	-4.72775	2.27e-06	7.64e-05
phldb2a	pleckstrin homology-like domain family B member 2a	26.0825	-3.39433	0.800512	-4.2402	2.23e-05	0.000560499
fam198b	family with sequence similarity 198 member B	15.4186	-4.95796	1.16925	-4.24027	2.23e-05	0.000560499
ephb4a	eph receptor B4a	60.163	-2.59647	0.612283	-4.24064	2.23e-05	0.000560499
fstl1b	follistatin-like 1b	186.483	-4.61833	0.528054	-8.74593	2.21e-18	1.27e-15
mylkb	myosin light chain kinase b	191.095	-5.37509	0.633447	-8.48547	2.15e-17	1.01e-14
chd	/	21.9471	-6.09558	1.43443	-4.24949	2.14e-05	0.000542348
fhl2a	four and a half LIM domains 2a	83.1558	-4.00043	0.597359	-6.69686	2.13e-11	3.32e-09
myocd	myocardin	71.7648	-4.30864	0.830464	-5.18824	2.12e-07	9.97e-06
stum	stum mechanosensory transduction mediator homolog	16.1211	-7.5015	1.58204	-4.74165	2.12e-06	7.17e-05
slit3	slit homolog 3 (Drosophila)	91.6966	-2.04476	0.480755	-4.25323	2.11e-05	0.000534424
krt94	keratin 94	520.65	-2.41503	0.567803	-4.25328	2.11e-05	0.000534424
anxa2a	annexin A2a	237.614	-2.96788	0.571585	-5.19237	2.08e-07	9.79e-06
gata4	GATA binding protein 4	178.186	-1.54847	0.363548	-4.25933	2.05e-05	0.000522217
cavin2b	caveolae associated protein 2b	214.166	-1.5398	0.324237	-4.74898	2.04e-06	6.95e-05
heg1	heart development protein with EGF-like domains 1	63.9702	-3.20817	0.535087	-5.9956	2.03e-09	1.8e-07
sb:cb288	sb:cb288	17.0263	-5.10553	1.19651	-4.26701	1.98e-05	0.000508739
tgfbi	transforming growth factor beta-induced	774.066	-3.38806	0.426508	-7.94372	1.96e-15	6.77e-13
lrrc8c	leucine rich repeat containing 8 VRAC subunit C	47.727	-4.16828	0.801081	-5.20331	1.96e-07	9.32e-06
nid1a	nidogen 1a	109.892	-5.33181	0.794585	-6.71018	1.94e-11	3.05e-09
mmp14a	matrix metallopeptidase 14a (membrane-inserted)	107.009	-2.53705	0.5939	-4.27185	1.94e-05	0.000498647
adamts2	ADAM metallopeptidase with thrombospondin type 1 motif 2	41.9043	-3.91497	0.751906	-5.20673	1.92e-07	9.17e-06
ackr3b	atypical chemokine receptor 3b	142.77	-2.57104	0.493676	-5.20795	1.91e-07	9.13e-06
tmem204	transmembrane protein 204	29.1588	-7.38764	1.41767	-5.2111	1.88e-07	9.02e-06
b4galt4	UDP-Gal:betaGlcNAc beta 1 4- galactosyltransferase polypeptide 4	1631.05	-0.80556	0.18819	-4.28057	1.86e-05	0.000481081
slit1a	slit homolog 1a (Drosophila)	60.2209	-5.23273	0.870688	-6.00988	1.86e-09	1.66e-07
fa2h	fatty acid 2-hydroxylase	1017.64	-0.876108	0.20454	-4.28332	1.84e-05	0.000476569
sparc	secreted protein acidic cysteine-rich (osteonectin)	867.8	-4.7268	0.380321	-12.4285	1.83e-35	5.42e-32
LOC100004180	transmembrane protein 211	22.7198	-4.19388	0.978562	-4.28576	1.82e-05	0.000472541
trabd2b	TraB domain containing 2B	22.5681	-3.07401	0.716505	-4.29029	1.78e-05	0.000463582
si:ch73-29l19.1	si:ch73-29l19.1	21.6024	-5.44602	1.26882	-4.29221	1.77e-05	0.000460173
hoxa1a	homeobox A1a	32.9851	-5.35282	1.02471	-5.22376	1.75e-07	8.46e-06
col27a1b	collagen type XXVII alpha 1b	18.4024	-5.7577	1.34037	-4.29559	1.74e-05	0.000454361
exoc3l2a	exocyst complex component 3-like 2a	164.798	-5.01914	0.74619	-6.72635	1.74e-11	2.75e-09
LOC100535278	collagen alpha-6(VI) chain	3252.69	-5.79847	0.466382	-12.4329	1.73e-35	5.42e-32
fbn1	fibrillin 1	222.22	-2.46235	0.572852	-4.2984	1.72e-05	0.000450338
kcnj8	potassium inwardly rectifying channel subfamily J member 8	21.6133	-4.47806	1.04179	-4.29841	1.72e-05	0.000450338
itga1	integrin alpha 1	122.299	-2.30342	0.44062	-5.22768	1.72e-07	8.3e-06
limch1b	LIM and calponin homology domains 1b	73.2911	-2.48918	0.578837	-4.3003	1.71e-05	0.000447615
micall2a	mical-like 2a	36.9472	-3.01832	0.577238	-5.22889	1.71e-07	8.27e-06
col12a1a	collagen type XII alpha 1a	177.046	-3.19025	0.741539	-4.3022	1.69e-05	0.000444362
kif26ba	kinesin family member 26Ba	33.0719	-4.24076	0.885699	-4.78803	1.68e-06	5.8e-05
grb10a	growth factor receptor-bound protein 10a	133.528	-2.64064	0.467965	-5.64282	1.67e-08	1.12e-06
cald1b	caldesmon 1b	57.0628	-5.40835	0.704786	-7.67374	1.67e-14	4.87e-12
cdh11	cadherin 11 type 2 OB-cadherin (osteoblast)	156.236	-5.9335	0.696851	-8.51474	1.67e-17	8.42e-15
fermt2	fermitin family member 2	97.6984	-2.47931	0.411305	-6.02791	1.66e-09	1.5e-07
st8sia6	ST8 alpha-N-acetyl-neuraminide alpha-2 8-sialyltransferase 6	42.1015	-4.9582	0.822047	-6.03153	1.62e-09	1.47e-07
col12a1b	collagen type XII alpha 1b	27.4242	-3.27558	0.759391	-4.31343	1.61e-05	0.000423983
plk2a	polo-like kinase 2a (Drosophila)	96.9174	-3.19756	0.666483	-4.79766	1.61e-06	5.55e-05
mdka	midkine a	76.0254	-3.90712	0.647554	-6.03365	1.6e-09	1.47e-07
srebf1	sterol regulatory element binding transcription factor 1	2203.97	-1.01195	0.234361	-4.31793	1.57e-05	0.000417566
ptprma	protein tyrosine phosphatase receptor type Ma	37.8212	-2.54089	0.588335	-4.31878	1.57e-05	0.000417021
c1qtnf5	C1q and TNF related 5	42.6577	-5.38108	1.02594	-5.245	1.56e-07	7.61e-06
col6a1	collagen type VI alpha 1	2239.51	-5.79399	0.513408	-11.2853	1.55e-29	2.68e-26
mtss1la	metastasis suppressor 1-like a	76.1165	-2.8102	0.5356	-5.24684	1.55e-07	7.57e-06
tmem176	transmembrane protein 176	68.3564	-6.41354	0.834656	-7.68405	1.54e-14	4.56e-12
dhrs3a	dehydrogenase/reductase (SDR family) member 3a	40.5318	-4.58278	0.715817	-6.40217	1.53e-10	1.84e-08
myl9a	myosin light chain 9a regulatory	1590.78	-2.38307	0.288664	-8.25552	1.51e-16	6.02e-14
thbs1b	thrombospondin 1b	117.695	-3.83354	0.796855	-4.81083	1.5e-06	5.24e-05
aebp1	AE binding protein 1	125.774	-3.18043	0.660911	-4.81219	1.49e-06	5.22e-05
adgrl4	adhesion G protein-coupled receptor L4	59.928	-6.1915	0.917441	-6.74866	1.49e-11	2.43e-09
cxcl14	chemokine (C-X-C motif) ligand 14	72.1261	-5.57476	0.754258	-7.39105	1.46e-13	3.59e-11
bcl6b	B-cell CLL/lymphoma 6 member B	50.5318	-2.49172	0.574772	-4.33515	1.46e-05	0.000390663
calcrl2	calcitonin receptor-like 2	35.9254	-5.01304	1.04047	-4.81803	1.45e-06	5.1e-05
LOC110437923	neuropilin-1a-like	17.4707	-4.33558	0.999646	-4.33711	1.44e-05	0.000388211
kirrela	kin of IRRE like a	40.6763	-3.47243	0.720582	-4.81893	1.44e-06	5.08e-05
mrc2	mannose receptor C type 2	26.5816	-7.25313	1.37856	-5.26137	1.43e-07	7.1e-06
flnca	filamin C gamma a (actin binding protein 280)	19.2981	-7.76348	1.47548	-5.26165	1.43e-07	7.1e-06
ldb2a	LIM domain binding 2a	31.8632	-2.93745	0.676606	-4.34144	1.42e-05	0.000381137
igfbp6b	insulin-like growth factor binding protein 6b	46.6015	-4.96524	0.774089	-6.4143	1.41e-10	1.71e-08
anxa1a	annexin A1a	272.371	-2.84661	0.369839	-7.6969	1.39e-14	4.18e-12
ptprbl	protein tyrosine phosphatase receptor type B like	322.461	-4.41274	0.62254	-7.08828	1.36e-12	2.81e-10
slc1a9	solute carrier family 1 member 9	123.057	-3.48043	0.720417	-4.83113	1.36e-06	4.81e-05
twsg1a	twisted gastrulation BMP signaling modulator 1a	53.8222	-2.78101	0.527612	-5.27095	1.36e-07	6.82e-06
pdgfra	platelet-derived growth factor receptor alpha polypeptide	119.975	-5.3362	0.72084	-7.40276	1.33e-13	3.35e-11
ppp1r13ba	protein phosphatase 1 regulatory subunit 13Ba	239.28	-2.12758	0.350702	-6.06665	1.31e-09	1.25e-07
col4a1	collagen type IV alpha 1	109.623	-6.04485	0.686489	-8.80546	1.3e-18	7.71e-16
mamdc2a	MAM domain containing 2a	41.5711	-3.52844	0.809255	-4.36011	1.3e-05	0.00035402
bgnb	biglycan b	73.9085	-5.14064	1.17855	-4.36182	1.29e-05	0.000352341
vwa1	von Willebrand factor A domain containing 1	654.538	-1.8977	0.333623	-5.68817	1.28e-08	9.07e-07
cnn1b	calponin 1 basic smooth muscle b	568.594	-3.48178	0.541522	-6.42961	1.28e-10	1.59e-08
plvap	/	972.064	-5.20275	0.558836	-9.30998	1.28e-20	9.13e-18
plpp3	phospholipid phosphatase 3	953.813	-1.49839	0.343149	-4.3666	1.26e-05	0.000345629
sema3ga	sema domain immunoglobulin domain (Ig) short basic domain secreted (semaphorin) 3Ga	49.1311	-2.76427	0.485539	-5.6932	1.25e-08	8.84e-07
tagln	transgelin	5418.95	-4.18837	0.313817	-13.3466	1.24e-40	6.42e-37
dpt	dermatopontin	40.0281	-4.55824	0.708325	-6.43524	1.23e-10	1.54e-08
she	Src homology 2 domain containing E	22.8152	-5.05852	1.0425	-4.85231	1.22e-06	4.4e-05
col1a2	collagen type I alpha 2	796.088	-3.67583	0.476501	-7.71421	1.22e-14	3.71e-12
si:ch211-156j16.1	si:ch211-156j16.1	28.9645	-5.18044	1.06695	-4.85535	1.2e-06	4.36e-05
clec14a	C-type lectin domain containing 14A	104.744	-3.75381	0.528314	-7.10527	1.2e-12	2.54e-10
wnt2ba	wingless-type MMTV integration site family member 2Ba	25.767	-7.21039	1.48485	-4.85596	1.2e-06	4.36e-05
lpp	LIM domain containing preferred translocation partner in lipoma	244.195	-1.2453	0.25644	-4.85612	1.2e-06	4.36e-05
flncb	filamin C gamma b (actin binding protein 280)	255.918	-5.51657	0.424297	-13.0017	1.2e-38	4.96e-35
LOC101884617	uncharacterized LOC101884617	84.5087	-2.83728	0.497393	-5.70432	1.17e-08	8.37e-07
csrp1b	cysteine and glycine-rich protein 1b	315.663	-4.39148	0.513261	-8.55604	1.17e-17	6.2e-15
cpz	carboxypeptidase Z	73.7075	-3.72393	0.548877	-6.78464	1.16e-11	1.97e-09
kdr	kinase insert domain receptor (a type III receptor tyrosine kinase)	80.8896	-4.77974	0.74126	-6.44813	1.13e-10	1.42e-08
fbln1	fibulin 1	77.8023	-6.10606	0.858132	-7.11553	1.11e-12	2.38e-10
col4a5	collagen type IV alpha 5 (Alport syndrome)	230.137	-5.04103	0.781487	-6.45057	1.11e-10	1.41e-08
bdkrb1	bradykinin receptor B1	63.6903	-4.70717	1.07106	-4.39488	1.11e-05	0.000305587
eva1bb	eva-1 homolog Bb (C. elegans)	36.281	-6.18322	1.16485	-5.30815	1.11e-07	5.72e-06
col13a1	collagen type XIII alpha 1	37.306	-5.50111	1.03621	-5.30886	1.1e-07	5.71e-06
thbs1a	thrombospondin 1a	46.7496	-3.99061	0.907569	-4.39703	1.1e-05	0.000303153
ptch2	patched 2	121.003	-5.55126	1.04508	-5.31178	1.09e-07	5.63e-06
sulf1	sulfatase 1	105.917	-4.63743	0.651218	-7.12118	1.07e-12	2.31e-10
ptgs1	prostaglandin-endoperoxide synthase 1	93.8449	-4.26594	0.96864	-4.40405	1.06e-05	0.0002949
vmo1b	vitelline membrane outer layer 1 homolog b	49.0038	-4.79972	0.902828	-5.31631	1.06e-07	5.52e-06
si:ch1073-291c23.2	si:ch1073-291c23.2	152.687	-5.84565	0.662095	-8.82902	1.06e-18	6.43e-16
tspan4b	tetraspanin 4b	49.1723	-2.67786	0.607414	-4.40862	1.04e-05	0.00028992
fhl1a	four and a half LIM domains 1a	224.228	-4.49481	0.458259	-9.80844	1.04e-22	9.79e-20
gpm6ab	glycoprotein M6Ab	32.7792	-4.25047	0.963203	-4.41285	1.02e-05	0.000285078
nanos1	nanos homolog 1	15.0536	-7.40562	1.67791	-4.4136	1.02e-05	0.000284477
plod2	procollagen-lysine 2-oxoglutarate 5-dioxygenase 2	118.337	-4.27288	0.69965	-6.10717	1.01e-09	9.9e-08
lrp1aa	low density lipoprotein receptor-related protein 1Aa	122.902	-2.20961	0.451948	-4.88908	1.01e-06	3.79e-05
foxf1	forkhead box F1	237.624	-4.82595	0.67687	-7.12981	1.01e-12	2.21e-10
ednraa	endothelin receptor type Aa	82.1919	-4.65188	0.652416	-7.13024	1e-12	2.21e-10
camsap3	calmodulin regulated spectrin-associated protein family member 3	1344.91	-0.52519	0.184758	-2.84259	0.00447491	0.049977
arl4d	ADP-ribosylation factor-like 4D	16.9359	-3.66308	1.28827	-2.84342	0.00446326	0.0498738
si:ch73-51i5.2	si:ch73-51i5.2	6.56563	-4.31867	1.51606	-2.84861	0.00439105	0.0492263
pink1	PTEN induced kinase 1	704.883	-0.511111	0.179357	-2.84968	0.00437634	0.0491146
olfml3a	olfactomedin-like 3a	4.73731	-5.73763	2.01124	-2.85279	0.00433378	0.0488222
ltb4r2a	leukotriene B4 receptor 2a	84.3752	-1.08022	0.37792	-2.85834	0.00425862	0.0480802
tmem200a	transmembrane protein 200A	6.6808	-5.23412	1.83105	-2.85853	0.00425603	0.0480771
gja5a	gap junction protein alpha 5a	7.25274	-5.36073	1.87511	-2.85888	0.00425137	0.0480507
pbx1b	pre-B-cell leukemia homeobox 1b	14.8635	-3.66047	1.27948	-2.8609	0.00422439	0.0477719
pde1a	phosphodiesterase 1A calmodulin-dependent	4.63294	-5.70142	1.99245	-2.86152	0.00421617	0.0477283
pard6b	par-6 partitioning defective 6 homolog beta (C. elegans)	419.52	-0.800955	0.279877	-2.86182	0.00421221	0.0477123
zmp:0000000660	zmp:0000000660	296.848	-0.708794	0.247528	-2.86349	0.00419	0.0475126
pld1a	phospholipase D1a	2493.08	-0.552628	0.192887	-2.86504	0.00416961	0.0473074
atf5b	activating transcription factor 5b	938.964	-0.711102	0.248033	-2.86696	0.00414438	0.0470469
ppp1r14aa	protein phosphatase 1 regulatory (inhibitor) subunit 14Aa	30.8453	-2.39256	0.830343	-2.88142	0.00395889	0.0450896
ppfibp1a	PPFIA binding protein 1a	45.7627	-1.56979	0.544211	-2.88453	0.00392001	0.0447698
clcn2b	chloride channel voltage-sensitive 2b	391.494	-0.947365	0.328407	-2.88473	0.00391748	0.0447656
rcan2	regulator of calcineurin 2	36.8234	-2.69606	0.934396	-2.88534	0.00390985	0.0447032
LOC110439157	uncharacterized LOC110439157	13.8579	-3.12509	1.07974	-2.8943	0.00380006	0.043544
cpxm1b	carboxypeptidase X (M14 family) member 1b	10.7895	-2.92657	1.01099	-2.89475	0.00379459	0.0435055
si:dkey-9i23.16	si:dkey-9i23.16	15.7777	-4.07995	1.40815	-2.89739	0.0037628	0.0431888
zgc:91944	zgc:91944	40.6114	-1.94492	0.670854	-2.89917	0.00374151	0.0429682
si:ch73-61d6.3	si:ch73-61d6.3	2163.27	-0.791778	0.273021	-2.90006	0.00373093	0.0428705
atp6ap1lb	ATPase H+ transporting accessory protein 1 like b	5.45482	-5.94182	2.04818	-2.90103	0.00371935	0.0427849
rac1b	Rac family small GTPase 1b	949.244	-0.680196	0.234445	-2.9013	0.00371615	0.0427719
itcha	itchy E3 ubiquitin protein ligase a	318.368	-0.683564	0.235504	-2.90255	0.00370134	0.0426488
si:ch73-138n13.1	si:ch73-138n13.1	2005.68	-0.583528	0.200882	-2.90483	0.00367451	0.0423633
nsd1b	nuclear receptor binding SET domain protein 1b	90.311	-0.967586	0.332862	-2.90686	0.00365072	0.0422064
atoh8	atonal bHLH transcription factor 8	32.2038	-2.58473	0.888197	-2.91009	0.00361327	0.0417969
bmp1b	bone morphogenetic protein 1b	5.25415	-5.88626	2.02058	-2.91315	0.003578	0.041412
nmur1b	neuromedin U receptor 1b	5.37702	-5.92009	2.0321	-2.91328	0.00357649	0.041412
si:ch211-94l19.4	si:ch211-94l19.4	5147.61	-0.77362	0.265545	-2.91333	0.00357602	0.041412
clocka	clock circadian regulator a	1453.91	-0.657437	0.225287	-2.91822	0.00352038	0.0408822
arhgef9b	Cdc42 guanine nucleotide exchange factor (GEF) 9b	7.35348	-4.49092	1.53765	-2.92064	0.00349319	0.040612
LOC101883122	ATP-binding cassette sub-family A member 1-like	2241.73	-0.835099	0.285901	-2.92094	0.00348976	0.040612
meis2a	Meis homeobox 2a	158.872	-1.74507	0.597196	-2.9221	0.00347679	0.0405123
itga9	integrin alpha 9	47.7	-1.40044	0.47918	-2.92257	0.00347155	0.0404741
nck2a	NCK adaptor protein 2a	644.185	-0.613316	0.209569	-2.92657	0.00342728	0.0400481
kctd1	potassium channel tetramerization domain containing 1	27.2113	-2.81417	0.960984	-2.92842	0.00340685	0.0398544
arpc5la	actin related protein 2/3 complex subunit 5-like a	691.92	-0.588187	0.200761	-2.92978	0.00339198	0.0397252
znf521	zinc finger protein 521	27.1445	-2.88119	0.983354	-2.92996	0.00339002	0.0397248
uhrf1bp1l	UHRF1 binding protein 1-like	3172.25	-0.497253	0.169351	-2.93624	0.00332221	0.0390628
ramp2	receptor (G protein-coupled) activity modifying protein 2	62.8451	-1.90363	0.647427	-2.94031	0.00327885	0.0385749
elf2b	E74-like factor 2b (ets domain transcription factor)	123.275	-1.18152	0.401527	-2.94256	0.00325511	0.0383174
si:ch211-130m23.3	si:ch211-130m23.3	6.74545	-5.25496	1.7851	-2.94379	0.00324217	0.0381868
clmpb	CXADR-like membrane protein b	11.2554	-6.98345	2.37048	-2.94601	0.00321902	0.0379357
myo6a	myosin VIa	9213.11	-0.575119	0.195161	-2.9469	0.0032098	0.0378701
si:dkey-166c18.1	si:dkey-166c18.1	818.903	-0.658901	0.22315	-2.95273	0.00314976	0.0372042
ecm2	extracellular matrix protein 2 female organ and adipocyte specific	14.2345	-3.59379	1.21346	-2.96161	0.00306031	0.0365016
adcy2b	adenylate cyclase 2b (brain)	25.2387	-2.13309	0.719701	-2.96386	0.0030381	0.0362575
gulp1a	GULP PTB domain containing engulfment adaptor 1a	9.21218	-4.23719	1.42792	-2.96739	0.00300343	0.0359267
col15a1a	collagen type XV alpha 1a	46.9987	-1.85488	0.624846	-2.96854	0.00299214	0.0358123
zmp:0000000755	zmp:0000000755	33.0294	-1.79828	0.605564	-2.9696	0.00298189	0.0357102
LOC100003291	ras association domain-containing protein 8-like	14.1879	-2.72319	0.916597	-2.97098	0.00296854	0.0355709
ptpn9a	protein tyrosine phosphatase non-receptor type 9 a	227.191	-0.679282	0.228631	-2.97109	0.00296743	0.0355709
mmrn2a	multimerin 2a	7.02938	-5.307	1.78515	-2.97285	0.00295045	0.0354157
si:ch211-57n23.1	si:ch211-57n23.1	102.625	-1.52004	0.511134	-2.97385	0.00294086	0.0353416
LOC101885512	apoptosis facilitator Bcl-2-like protein 14	466.447	-0.803879	0.269854	-2.97895	0.00289242	0.0347998
pgfb	placental growth factor b	19.2735	-2.7337	0.916465	-2.98287	0.00285557	0.0343765
LOC564307	gap junction gamma-1 protein-like	6.62258	-5.22759	1.7519	-2.98395	0.00284553	0.0342954
kcne4	potassium voltage-gated channel Isk-related family member 4	13.7606	-3.18528	1.06657	-2.98646	0.00282228	0.0340747
baiap2l1b	BAI1-associated protein 2-like 1b	517.05	-0.687612	0.230196	-2.98707	0.00281667	0.0340268
cdon	cell adhesion associated oncogene regulated	267.194	-1.04343	0.349124	-2.98871	0.00280155	0.0339203
zak	sterile alpha motif and leucine zipper containing kinase AZK	264.657	-0.71189	0.237756	-2.9942	0.00275162	0.0333968
ovol1	ovo-like zinc finger 1	304.631	-0.71618	0.239117	-2.9951	0.00274355	0.0333184
eef2l2	eukaryotic translation elongation factor 2 like 2	77.1427	-1.58082	0.526642	-3.0017	0.00268473	0.0326808
eif4g3a	eukaryotic translation initiation factor 4 gamma 3a	284.26	-0.86523	0.288026	-3.004	0.00266452	0.0325112
asip2b	agouti signaling protein nonagouti homolog (mouse) 2b	6.1112	-5.09585	1.69623	-3.00423	0.00266256	0.0325065
vsg1	/	34.6286	-4.18757	1.38965	-3.0134	0.00258337	0.0316143
arhgef40	Rho guanine nucleotide exchange factor (GEF) 40	11.4195	-2.98428	0.990065	-3.01423	0.00257635	0.0315657
dlg5b.1	discs large homolog 5b (Drosophila) tandem duplicate 1	358.732	-0.896269	0.297344	-3.01425	0.00257617	0.0315657
cpamd8	C3 and PZP-like alpha-2-macroglobulin domain containing 8	6.74004	-5.23972	1.7381	-3.01463	0.00257296	0.0315614
LOC101883396	artemin-like	7.5883	-4.47889	1.48409	-3.01794	0.00254495	0.0312735
abhd6a	abhydrolase domain containing 6a	756.783	-0.893675	0.296039	-3.01878	0.00253797	0.0312247
si:zfos-364h11.1	si:zfos-364h11.1	864.322	-0.566843	0.18775	-3.01914	0.00253494	0.0312059
spata22	spermatogenesis associated 22	17.4468	-2.84666	0.942611	-3.01998	0.00252793	0.0311567
pdlim3b	PDZ and LIM domain 3b	18.272	-3.62133	1.19882	-3.02075	0.00252152	0.0311333
pfkla	phosphofructokinase liver a	2223.43	-0.679479	0.224884	-3.02146	0.00251557	0.0310784
arhgap20b	Rho GTPase activating protein 20b	21.6531	-1.98182	0.655886	-3.02159	0.00251447	0.0310784
clic4	chloride intracellular channel 4	742.223	-0.576884	0.190878	-3.02226	0.00250891	0.0310332
fabp2	fatty acid binding protein 2 intestinal	2971.1	-0.66126	0.218635	-3.02449	0.0024905	0.0308793
zgc:158463	zgc:158463	10410.6	-1.1865	0.392168	-3.02549	0.00248234	0.0307965
LOC101882826	complement component C1q receptor	47.6535	-2.32751	0.769273	-3.02559	0.00248146	0.0307965
ano1	anoctamin 1 calcium activated chloride channel	20.2176	-2.76791	0.91386	-3.02881	0.00245516	0.0305692
filip1l	filamin A interacting protein 1-like	113.541	-1.76145	0.580868	-3.03245	0.00242578	0.0302579
tns2a	tensin 2a	26.3059	-2.76294	0.910974	-3.03295	0.00242177	0.0302262
slc5a6a	solute carrier family 5 member 6a	513.619	-1.08064	0.356205	-3.03375	0.00241537	0.0301644
avpr1aa	arginine vasopressin receptor 1Aa	14.755	-3.27338	1.07723	-3.03869	0.00237611	0.0297279
abcc9	ATP-binding cassette sub-family C (CFTR/MRP) member 9	54.6696	-2.73774	0.899998	-3.04194	0.0023506	0.0294622
otud1	OTU deubiquitinase 1	32.2829	-1.69269	0.556289	-3.04282	0.00234372	0.0293938
llgl2	lethal giant larvae homolog 2 (Drosophila)	3012.33	-0.648496	0.212867	-3.04648	0.00231536	0.0290909
lamc1	laminin gamma 1	1129.78	-0.948246	0.311108	-3.04797	0.00230395	0.0289651
sned1	sushi nidogen and EGF-like domains 1	7.90018	-4.54498	1.4893	-3.05175	0.00227514	0.0286901
rem1	RAS (RAD and GEM)-like GTP-binding 1	44.5613	-2.344	0.767434	-3.05433	0.0022556	0.028461
bscl2l	Bernardinelli-Seip congenital lipodystrophy 2 like	14.4708	-4.30212	1.40794	-3.05561	0.00224602	0.0283573
hhex	hematopoietically expressed homeobox	14.7239	-3.22843	1.05631	-3.05632	0.00224075	0.0283082
loxl2b	lysyl oxidase-like 2b	66.9203	-2.11505	0.692014	-3.05637	0.00224033	0.0283082
foxred1	FAD-dependent oxidoreductase domain containing 1	1440.56	-0.758358	0.248044	-3.05735	0.00223304	0.0282545
letmd1	LETM1 domain containing 1	65.3368	-1.42055	0.464231	-3.06002	0.00221324	0.0280462
sipa1l2	signal induced proliferation associated 1 like 2	209.092	-1.1535	0.376321	-3.06521	0.0021752	0.0275978
grin3ba	glutamate receptor ionotropic N-methyl-D-aspartate 3Ba	18.2883	-3.79989	1.23827	-3.06871	0.00214984	0.0273263
tmem125b	transmembrane protein 125b	511.281	-0.635979	0.207122	-3.07055	0.00213661	0.0271749
sobpb	sine oculis binding protein homolog (Drosophila) b	40.6197	-2.00621	0.652989	-3.07235	0.00212378	0.0270283
tnnt3b	troponin T type 3b (skeletal fast)	23.6651	-6.22261	2.02332	-3.07545	0.00210186	0.0267657
meox1	mesenchyme homeobox 1	11.3677	-4.44813	1.4462	-3.07572	0.00209992	0.0267575
zgc:112175	/	703.354	-0.584809	0.190136	-3.07574	0.00209983	0.0267575
zgc:110699	zgc:110699	10.9868	-2.9484	0.958118	-3.07728	0.00208898	0.0266838
si:dkey-30e9.7	si:dkey-30e9.7	6.9818	-5.3017	1.72184	-3.07908	0.00207638	0.0265794
ppp1r7	protein phosphatase 1 regulatory (inhibitor) subunit 7	2996.92	-0.649235	0.210853	-3.07909	0.00207633	0.0265794
cdc42bpaa	CDC42 binding protein kinase alpha (DMPK-like) a	106.573	-1.17822	0.382446	-3.08075	0.00206483	0.0265226
b4galt1l	DP-Gal:betaGlcNAc beta 1 4- galactosyltransferase polypeptide 1 like	2304.61	-0.64294	0.208598	-3.0822	0.00205479	0.02641
slc43a1b	solute carrier family 43 member 1b	12.8606	-3.01623	0.978148	-3.08361	0.00204503	0.0263173
hoxa4a	homeobox A4a	31.7798	-2.08156	0.673334	-3.09142	0.00199202	0.0258276
taok1b	TAO kinase 1b	1050.12	-0.745567	0.240827	-3.09587	0.00196239	0.0254914
limch1a	LIM and calponin homology domains 1a	8.65848	-4.12524	1.33202	-3.09698	0.00195504	0.0254287
mrc1a	mannose receptor C type 1a	29.5157	-2.23549	0.721432	-3.09868	0.00194384	0.0253299
sdhc	succinate dehydrogenase complex subunit C integral membrane protein	359.697	-1.35423	0.436832	-3.10012	0.00193443	0.0252231
serpinh2	serine (or cysteine) peptidase inhibitor clade H member 2	15.1248	-3.50204	1.12954	-3.10042	0.00193248	0.0252135
tpm1	tropomyosin 1 (alpha)	3120.47	-0.831029	0.267728	-3.10401	0.00190918	0.024941
tspan18a	tetraspanin 18a	28.8512	-3.24984	1.04691	-3.10422	0.00190783	0.0249391
cdh6	cadherin 6	31.7927	-2.39144	0.770154	-3.10514	0.00190189	0.0248772
fam110a	family with sequence similarity 110 member A	661.317	-0.735157	0.236752	-3.10519	0.0019016	0.0248772
dock9b	dedicator of cytokinesis 9b	492.296	-0.809428	0.26002	-3.11294	0.00185232	0.0243209
magi3a	membrane associated guanylate kinase WW and PDZ domain containing 3a	1169.89	-0.584506	0.187723	-3.11366	0.00184781	0.0242772
zgc:113531	zgc:113531	22.431	-3.75193	1.20247	-3.12018	0.00180738	0.0237943
si:ch1073-184j22.1	si:ch1073-184j22.1	28.2855	-2.66399	0.853672	-3.12063	0.00180466	0.0237943
mylka	myosin light chain kinase a	175.267	-1.71123	0.548246	-3.12128	0.00180066	0.0237632
angptl2b	angiopoietin-like 2b	20.3552	-3.29492	1.05543	-3.12188	0.00179699	0.0237299
emc6	ER membrane protein complex subunit 6	104.463	-2.79959	0.89619	-3.12388	0.00178485	0.0236148
arrb1	arrestin beta 1	7.33806	-5.37796	1.72023	-3.1263	0.00177018	0.0234657
gna11b	guanine nucleotide binding protein (G protein) alpha 11b (Gq class)	256.247	-0.91214	0.291597	-3.12808	0.00175951	0.0233691
fstl1a	follistatin-like 1a	26.2684	-2.8193	0.900267	-3.13163	0.00173842	0.0231632
si:ch73-141c7.1	si:ch73-141c7.1	3310.83	-0.813133	0.259594	-3.13233	0.00173427	0.0231526
tsen34	TSEN34 tRNA splicing endonuclease subunit	53.6827	-1.88363	0.60095	-3.13443	0.0017219	0.0230172
hey1	hes-related family bHLH transcription factor with YRPW motif 1	18.5502	-2.2337	0.712408	-3.13543	0.00171604	0.0229686
fli1a	Fli-1 proto-oncogene ETS transcription factor a	179.119	-1.35083	0.430482	-3.13794	0.00170138	0.0228165
adra1bb	adrenoceptor alpha 1Bb	13.9944	-4.25502	1.35589	-3.13818	0.00170003	0.0228132
antxr1a	anthrax toxin receptor 1a	13.3932	-4.26969	1.36013	-3.13918	0.00169422	0.02275
sept10	septin 10	513.678	-0.644604	0.205211	-3.14118	0.00168268	0.0226834
epha4l	eph receptor A4 like	15.9423	-3.88434	1.23322	-3.14975	0.00163412	0.0220718
slitrk6	SLIT and NTRK-like family member 6	8.74762	-4.75579	1.50831	-3.15305	0.00161572	0.0218375
pard3ab	par-3 family cell polarity regulator alpha b	853.672	-0.55054	0.174449	-3.15587	0.00160018	0.0216417
boka	BCL2 family apoptosis regulator BOK a	325.063	-0.775386	0.245599	-3.15712	0.00159337	0.0215777
thbd	thrombomodulin	17.9751	-3.60572	1.14185	-3.15779	0.00158968	0.0215419
znf609b	zinc finger protein 609b	375.044	-0.787124	0.249081	-3.16011	0.00157711	0.0214135
il13ra2	interleukin 13 receptor alpha 2	20.5337	-3.61863	1.14424	-3.16246	0.00156441	0.021255
pitpnm3	PITPNM family member 3	10.6077	-3.9753	1.25598	-3.16511	0.00155025	0.0211042
wnt2bb	wingless-type MMTV integration site family member 2Bb	19.1269	-3.24653	1.02411	-3.1701	0.00152388	0.020787
ehd4	EH-domain containing 4	268.102	-0.937765	0.295506	-3.17342	0.00150654	0.0205904
add3b	adducin 3 (gamma) b	10.3891	-5.88738	1.85477	-3.17419	0.00150257	0.0205633
add3a	adducin 3 (gamma) a	3945.13	-0.451091	0.142085	-3.1748	0.00149942	0.0205376
map1lc3a	microtubule-associated protein 1 light chain 3 alpha	698.206	-0.659747	0.207591	-3.17811	0.00148241	0.0203546
LOC108190653	NACHT domain- and WD repeat-containing protein 1-like	13.638	-4.06568	1.27705	-3.18364	0.00145435	0.0200376
man1a1	mannosidase alpha class 1A member 1	564.657	-0.681406	0.213984	-3.18438	0.00145067	0.0200117
eml1	echinoderm microtubule associated protein like 1	59.4033	-2.20217	0.691454	-3.18483	0.00144837	0.0199933
fat4	FAT atypical cadherin 4	196.557	-2.03374	0.638496	-3.1852	0.00144654	0.0199813
zdhhc3b	zinc finger DHHC-type containing 3b	667.784	-0.684879	0.214937	-3.18642	0.00144047	0.0199241
scn3b	sodium channel voltage-gated type III beta	40.3009	-2.50823	0.787028	-3.18696	0.00143776	0.0198999
emid1	EMI domain containing 1	142.53	-1.12858	0.354034	-3.18776	0.00143378	0.0198581
si:ch211-18i17.2	si:ch211-18i17.2	573.928	-0.703601	0.220384	-3.19261	0.00140992	0.0195668
wasf3b	WASP family member 3b	40.0714	-2.33475	0.73125	-3.19281	0.00140894	0.0195664
nradd	neurotrophin receptor associated death domain	5.72117	-6.00735	1.8751	-3.20375	0.0013565	0.018927
si:dkey-163m14.2	si:dkey-163m14.2	27.5776	-3.32739	1.03776	-3.20631	0.00134449	0.018772
pnoca	prepronociceptin a	60.0961	-1.58578	0.494228	-3.20859	0.00133387	0.0186742
myo9aa	myosin IXAa	282.247	-0.856638	0.266982	-3.2086	0.00133381	0.0186742
fbln5	fibulin 5	22.3307	-3.91234	1.21825	-3.21144	0.00132071	0.0185401
vegfc	vascular endothelial growth factor c	19.4968	-3.48583	1.08501	-3.21273	0.00131481	0.0184697
LOC101884560	uncharacterized LOC101884560	67.4861	-1.35075	0.419935	-3.21656	0.00129737	0.0182496
tyro3	TYRO3 protein tyrosine kinase	153.465	-0.998936	0.30996	-3.22279	0.00126949	0.0178938
itga8	integrin alpha 8	33.0671	-3.01505	0.934433	-3.22661	0.00125264	0.0176805
LOC110438186	uncharacterized LOC110438186	18.919	-3.23511	1.00216	-3.22814	0.00124599	0.0176106
si:ch211-183d21.1	si:ch211-183d21.1	47.9681	-1.93703	0.599713	-3.22994	0.00123818	0.0175121
laynb	layilin b	15.8684	-2.92375	0.905117	-3.23025	0.00123683	0.0175051
eif4g1b	eukaryotic translation initiation factor 4 gamma 1b	1592.58	-0.666441	0.206046	-3.23443	0.00121887	0.0172745
sorbs2b	sorbin and SH3 domain containing 2b	22.8917	-3.24975	1.00427	-3.23593	0.00121246	0.0172003
arr3b	arrestin 3b retinal (X-arrestin)	6.19012	-6.12348	1.8923	-3.236	0.00121218	0.0172003
si:dkey-261h17.1	si:dkey-261h17.1	185.253	-1.58546	0.489686	-3.23771	0.00120494	0.0171356
mocs1	molybdenum cofactor synthesis 1	657.57	-0.649551	0.200528	-3.2392	0.00119865	0.0170644
uchl1	ubiquitin carboxyl-terminal esterase L1 (ubiquitin thiolesterase)	75.6466	-1.44519	0.446109	-3.23954	0.00119721	0.0170608
nfixb	nuclear factor I/Xb	1343.92	-0.732362	0.226046	-3.23988	0.00119581	0.0170526
LOC100003704	protein sprouty homolog 2-like	10.4856	-6.88386	2.1239	-3.24114	0.00119053	0.016989
fgd5a	FYVE RhoGEF and PH domain containing 5a	19.3091	-2.71599	0.83757	-3.2427	0.00118404	0.0169315
ctdspla	CTD (carboxy-terminal domain RNA polymerase II polypeptide A) small phosphatase-like a	32.2441	-2.63032	0.811098	-3.24291	0.00118316	0.0169305
efnb2b	ephrin-B2b	6.2673	-6.14038	1.88895	-3.25069	0.00115125	0.0165196
mecom	MDS1 and EVI1 complex locus	5.94437	-6.06412	1.86526	-3.25108	0.00114966	0.0165093
gusb	glucuronidase beta	503.117	-0.844359	0.259502	-3.25377	0.00113886	0.0163872
inafm2	InaF motif containing 2	20.2707	-3.76525	1.15715	-3.2539	0.00113832	0.0163872
si:dkey-65j6.2	si:dkey-65j6.2	8.40865	-5.57607	1.70483	-3.27076	0.00107261	0.0155202
shtn1	shootin 1	550.867	-0.613853	0.187576	-3.27256	0.00106577	0.0154429
s100b	S100 calcium binding protein beta (neural)	5.73686	-6.01113	1.83668	-3.27283	0.00106477	0.0154392
nhsl1a	NHS-like 1a	9.83249	-4.91272	1.49647	-3.28287	0.00102757	0.0149521
tenm3	teneurin transmembrane protein 3	114.867	-1.57224	0.478811	-3.28364	0.00102475	0.0149216
phox2a	paired-like homeobox 2a	14.9339	-4.39601	1.33663	-3.28888	0.00100586	0.0146671
pard3aa	par-3 family cell polarity regulator alpha a	56.1678	-1.53015	0.46483	-3.29185	0.000995308	0.014544
rerg	RAS-like estrogen-regulated growth inhibitor	16.6679	-4.68029	1.42132	-3.29292	0.000991529	0.014499
apbb2b	amyloid beta (A4) precursor protein-binding family B member 2b	101.483	-1.64618	0.499844	-3.29338	0.000989909	0.0144934
epb41l4b	erythrocyte membrane protein band 4.1 like 4B	865.271	-0.539457	0.163774	-3.29391	0.000988028	0.0144785
flt4	fms-related tyrosine kinase 4	71.2109	-3.47634	1.05463	-3.29627	0.000979774	0.0143677
adamts9	ADAM metallopeptidase with thrombospondin type 1 motif 9	6.99647	-6.29833	1.90974	-3.29801	0.000973734	0.0142892
pxdn	peroxidasin	172.17	-1.32697	0.401029	-3.30891	0.000936606	0.0137933
tns1a	tensin 1a	7.86912	-6.46527	1.95144	-3.31307	0.000922786	0.0136383
pcdh19	protocadherin 19	8.99163	-5.67582	1.71188	-3.31555	0.000914632	0.0135274
ptk7a	protein tyrosine kinase 7a	45.12	-1.80076	0.543121	-3.31557	0.000914556	0.0135274
atp1b4	ATPase Na+/K+ transporting beta 4 polypeptide	18.4963	-3.83854	1.15762	-3.31589	0.000913509	0.0135274
esrra	estrogen-related receptor alpha	810.528	-0.553507	0.166863	-3.31713	0.000909468	0.0134799
fsta	follistatin a	7.60287	-5.42262	1.63388	-3.31886	0.000903863	0.0134161
capn5a	calpain 5a	1247.26	-0.571455	0.171877	-3.32479	0.00088484	0.0131904
zgc:112146	zgc:112146	50.4244	-1.6949	0.508885	-3.33061	0.000866569	0.012946
palm1a	paralemmin 1a	10.6721	-4.99309	1.49826	-3.33258	0.000860437	0.012873
rgs12b	regulator of G protein signaling 12b	193.173	-1.04317	0.312874	-3.33416	0.000855575	0.0128095
ppp1r14ab	protein phosphatase 1 regulatory (inhibitor) subunit 14Ab	68.8957	-2.04359	0.611403	-3.34245	0.000830416	0.0124598
edn1	endothelin 1	15.4307	-3.45998	1.03486	-3.34344	0.000827476	0.0124338
mpdz	multiple PDZ domain crumbs cell polarity complex component	37.7667	-3.35175	1.00212	-3.34465	0.000823857	0.0124064
aim1b	crystallin beta-gamma domain containing 1b	767.844	-0.738295	0.220719	-3.34496	0.000822949	0.0124017
nkd2b	NKD inhibitor of WNT signaling pathway 2b	6.19564	-6.1227	1.8303	-3.3452	0.000822234	0.0124
shisa3	shisa family member 3	72.4729	-2.03359	0.607235	-3.34893	0.000811244	0.0122539
f3b	coagulation factor IIIb	28.9262	-2.10134	0.626784	-3.35258	0.000800632	0.0121361
plpp2a	phospholipid phosphatase 2a	272.77	-0.926659	0.276363	-3.35305	0.000799253	0.0121241
gdpd4a	glycerophosphodiester phosphodiesterase domain containing 4a	193.116	-1.17285	0.349364	-3.35709	0.000787669	0.0119747
rassf9	Ras association (RalGDS/AF-6) domain family (N-terminal) member 9	8.02766	-5.50889	1.64033	-3.3584	0.000783938	0.0119267
LOC103909406	collagen type IV alpha-3-binding protein-like	278.044	-0.850021	0.253022	-3.35948	0.000780895	0.0118891
zeb2b	zinc finger E-box binding homeobox 2b	56.9933	-3.36751	1.0001	-3.36718	0.000759414	0.0116047
slc9a3r1b	solute carrier family 9 subfamily A (NHE3 cation proton antiporter 3) member 3 regulator 1b	71.9673	-2.04494	0.606975	-3.36907	0.000754219	0.0115435
fam160a1a	family with sequence similarity 160 member A1a	153.026	-0.93843	0.277673	-3.37962	0.000725858	0.0111413
smo	smoothened frizzled class receptor	21.522	-3.69303	1.09139	-3.38378	0.000714955	0.011013
sfrp1b	secreted frizzled-related protein 1b	38.9041	-3.482	1.02747	-3.38889	0.000701761	0.01086
clic5b	chloride intracellular channel 5b	4132.39	-0.705524	0.208066	-3.39086	0.000696736	0.0107903
nrp2a	neuropilin 2a	32.8034	-2.99884	0.884033	-3.39223	0.000693262	0.0107526
sh3rf1	SH3 domain containing ring finger 1	630.95	-0.637554	0.187157	-3.40652	0.000657958	0.010264
epb41l3a	erythrocyte membrane protein band 4.1-like 3a	14.4979	-4.00905	1.17676	-3.40686	0.000657154	0.0102617
znf219	zinc finger protein 219	9.46611	-5.75137	1.68813	-3.40694	0.000656963	0.0102617
uts2r	urotensin 2 receptor	6.41543	-6.17454	1.81222	-3.40717	0.000656402	0.0102617
axin2	axin 2 (conductin axil)	484.261	-0.689292	0.202182	-3.40927	0.000651363	0.0101943
hey2	hes-related family bHLH transcription factor with YRPW motif 2	11.7548	-5.07471	1.48681	-3.41316	0.000642138	0.0100662
LOC100334706	lipoma HMGIC fusion partner-like	6.24344	-6.1332	1.79377	-3.41916	0.000628139	0.00989068
sall3b	spalt-like transcription factor 3b	41.586	-2.42487	0.708773	-3.42123	0.000623388	0.00983082
ca16b	carbonic anhydrase XVI b	16.8271	-4.5376	1.3189	-3.44044	0.000580772	0.0092222
hapln3	hyaluronan and proteoglycan link protein 3	21.4755	-3.57964	1.04024	-3.44117	0.000579214	0.00921138
LOC100149229	B-cell receptor CD22-like	15.7441	-2.98568	0.867241	-3.44273	0.000575867	0.00917929
fgf7	fibroblast growth factor 7	9.99553	-3.86616	1.12188	-3.44616	0.000568621	0.00907777
pls1	plastin 1 (I isoform)	11009.9	-0.594957	0.172263	-3.45377	0.000552817	0.00885277
fgd5b	FYVE RhoGEF and PH domain containing 5b	16.3706	-3.59141	1.03876	-3.45741	0.000545389	0.00874971
nog2	noggin 2	6.46261	-6.18231	1.7874	-3.45884	0.000542516	0.00871477
tead1a	TEA domain family member 1a	240.839	-0.804031	0.232305	-3.4611	0.000537976	0.00865526
s100a10b	S100 calcium binding protein A10b	783.599	-1.12496	0.323925	-3.4729	0.000514872	0.00830677
LOC101882642	sterile alpha motif domain-containing protein 9-like	27.7453	-2.36647	0.681226	-3.47383	0.000513079	0.00828691
ptger4b	prostaglandin E receptor 4 (subtype EP4) b	48.7973	-3.67327	1.05485	-3.48228	0.000497167	0.00804874
zgc:101840	/	6.64758	-6.22494	1.78688	-3.48369	0.000494547	0.00801259
bmp6	bone morphogenetic protein 6	11.5655	-4.06685	1.16551	-3.48933	0.000484239	0.00785173
kcnip3a	Kv channel interacting protein 3a calsenilin	20.1103	-3.25731	0.932611	-3.49268	0.000478207	0.00776
si:dkeyp-66d1.7	si:dkeyp-66d1.7	24.2229	-3.42885	0.980938	-3.49548	0.000473212	0.00768497
mef2ca	myocyte enhancer factor 2ca	20.3315	-2.51072	0.717882	-3.4974	0.00046981	0.00764171
bmp16	bone morphogenetic protein 16	42.2673	-3.23228	0.924035	-3.498	0.00046876	0.00763061
sele	selectin E	69.8732	-3.37663	0.963464	-3.50468	0.00045716	0.00746526
acsl1b	acyl-CoA synthetase long chain family member 1b	1679.17	-0.807482	0.230375	-3.50507	0.000456479	0.00746044
efnb3a	ephrin-B3a	8.85374	-5.65274	1.60562	-3.5206	0.000430576	0.00709833
myct1b	myc target 1b	7.66406	-6.43151	1.82344	-3.52713	0.000420093	0.00695319
ddr2a	discoidin domain receptor tyrosine kinase 2a	17.6439	-3.19699	0.906171	-3.52802	0.000418678	0.00694086
agtr2	angiotensin II receptor type 2	13.0091	-5.32926	1.51055	-3.52802	0.000418674	0.00694086
pdgfrl	platelet-derived growth factor receptor-like	9.93742	-4.884	1.38234	-3.53313	0.000410671	0.0068465
sema6e	sema domain transmembrane domain (TM) and cytoplasmic domain (semaphorin) 6E	215.446	-1.27651	0.3612	-3.53408	0.00040919	0.00683281
cdc42ep4b	CDC42 effector protein (Rho GTPase binding) 4b	596.559	-0.715347	0.202408	-3.53418	0.000409048	0.00683281
ndufb5	NADH:ubiquinone oxidoreductase subunit B5	134.926	-3.47783	0.981593	-3.54305	0.000395528	0.00664757
c17h15orf52	chromosome 17 C15orf52 homolog	8.96148	-5.66461	1.59593	-3.54941	0.000386093	0.00652608
mxra8a	matrix-remodelling associated 8a	24.2539	-3.48368	0.981133	-3.55067	0.000384257	0.00650035
col6a3	collagen type VI alpha 3	21.2674	-4.71431	1.32645	-3.55408	0.000379302	0.00642176
yap1	Yes-associated protein 1	81.277	-1.22317	0.343925	-3.5565	0.000375822	0.00637327
gpc4	glypican 4	396.72	-1.04659	0.293966	-3.56025	0.000370503	0.00630373
LOC100535166	thrombospondin-1-like	10.9542	-5.06964	1.42345	-3.56152	0.00036871	0.00628194
rgs5a	regulator of G protein signaling 5a	1829.74	-1.29275	0.362741	-3.56384	0.000365469	0.00623593
rbms3	RNA binding motif single stranded interacting protein	49.2186	-2.11115	0.589971	-3.5784	0.000345708	0.00597506
tmem119b	transmembrane protein 119b	19.6992	-3.86435	1.0784	-3.58342	0.000339125	0.00587609
kirrel3l	kin of IRRE like 3 like	12.6737	-5.2503	1.46477	-3.58439	0.000337861	0.00585909
LOC108180727	deubiquitinase and deneddylase Dub1	10.1552	-6.83798	1.90627	-3.58711	0.000334367	0.00580823
gpr35.1	G protein-coupled receptor 35 tandem duplicate 1	48.5749	-4.18967	1.16791	-3.58732	0.00033409	0.00580823
gem	GTP binding protein overexpressed in skeletal muscle	30.2171	-2.62967	0.732372	-3.59063	0.000329885	0.00574482
gli3	GLI family zinc finger 3	7.79378	-6.45606	1.79162	-3.60347	0.000313993	0.00548672
podxl	podocalyxin-like	292.865	-2.12723	0.590079	-3.60499	0.000312162	0.00546376
trpc4b	transient receptor potential cation channel subfamily C member 4b	8.29851	-6.54219	1.81097	-3.61254	0.000303212	0.00532299
efnb2a	ephrin-B2a	18.2629	-3.853	1.06524	-3.61703	0.000298005	0.00524256
notch3	notch receptor 3	1545.57	-0.982665	0.271144	-3.62414	0.000289924	0.00511779
flt1	fms-related tyrosine kinase 1 (vascular endothelial growth factor/vascular permeability factor receptor)	61.2518	-3.11909	0.859837	-3.62754	0.000286134	0.00505952
si:ch211-150i13.1	si:ch211-150i13.1	10.8618	-5.02286	1.38388	-3.62954	0.000283922	0.00502899
nagk	N-acetylglucosamine kinase	4037.15	-0.541791	0.14924	-3.63032	0.000283071	0.00501821
LOC108191614	uncharacterized LOC108191614	1412.13	-0.574062	0.158126	-3.6304	0.000282986	0.00501821
nr2f1a	nuclear receptor subfamily 2 group F member 1a	137.279	-1.35491	0.372995	-3.63253	0.000280661	0.0049883
bmp1a	bone morphogenetic protein 1a	119.063	-1.94938	0.536112	-3.63615	0.000276744	0.00492713
tubb6	tubulin beta 6 class V	34.8808	-3.39638	0.931883	-3.64464	0.000267764	0.00477546
trim69	tripartite motif containing 69	12.7057	-6.17389	1.69308	-3.64654	0.000265791	0.00475256
zgc:171965	zgc:171965	21.4346	-5.47837	1.50176	-3.64798	0.000264311	0.00473428
cntn3b	contactin 3b	7.28255	-6.35496	1.73739	-3.65776	0.00025443	0.00456519
ptch1	patched 1	82.1367	-3.03419	0.828286	-3.66322	0.000249068	0.00448063
chad	chondroadherin	10.8865	-5.02468	1.37012	-3.66732	0.000245105	0.00441317
tppp3	tubulin polymerization-promoting protein family member 3	28.9734	-3.76958	1.02763	-3.66823	0.000244238	0.00440139
cd248a	CD248 molecule endosialin a	11.7604	-7.04761	1.92114	-3.66846	0.000244019	0.00440126
nudt13	nudix (nucleoside diphosphate linked moiety X)-type motif 13	30.697	-3.10286	0.845167	-3.6713	0.000241323	0.00436787
pcdh18b	protocadherin 18b	18.6306	-4.12723	1.12401	-3.67188	0.000240777	0.0043618
lrrc8ab	leucine rich repeat containing 8 family member Ab	114.052	-1.31579	0.357407	-3.68149	0.000231871	0.00421151
trpc1	transient receptor potential cation channel subfamily C member 1	10.5272	-5.90324	1.60219	-3.68447	0.00022918	0.00416629
smarcd3b	SWI/SNF related matrix associated actin dependent regulator of chromatin subfamily d member 3b	46.2799	-1.74734	0.474218	-3.68468	0.000228992	0.00416629
podn	podocan	17.5854	-3.30176	0.895967	-3.68513	0.000228583	0.00416629
azin1b	antizyme inhibitor 1b	608.096	-2.13221	0.577733	-3.69065	0.000223678	0.00408779
si:ch211-288d18.1	si:ch211-288d18.1	15.9805	-4.51352	1.22208	-3.69331	0.00022135	0.00405242
efcc1	EF-hand and coiled-coil domain containing 1	10.9243	-4.43411	1.19942	-3.69689	0.000218258	0.00400444
phox2bb	paired like homeobox 2Bb	10.8989	-5.95368	1.60938	-3.69937	0.000216135	0.00397804
LOC101886403	uncharacterized LOC101886403	27.3958	-2.82698	0.763718	-3.70161	0.000214238	0.00394663
si:dkey-121a11.3	si:dkey-121a11.3	8.29764	-6.54618	1.76833	-3.70189	0.000213995	0.00394567
hgfa	hepatocyte growth factor a	31.2815	-4.03648	1.08961	-3.70452	0.000211789	0.00391544
lrp5	low density lipoprotein receptor-related protein 5	670.192	-0.973117	0.262294	-3.71002	0.000207241	0.00384855
wtip	WT1 interacting protein	98.0708	-1.41601	0.380727	-3.71921	0.000199843	0.00372118
LOC100331538	uncharacterized LOC100331538	21.8285	-3.77421	1.01416	-3.72153	0.000198018	0.00369384
kng1	kininogen 1	27.993	-4.19275	1.12512	-3.7265	0.000194157	0.00362836
rasl11a	RAS-like family 11 member A	27.1588	-3.09177	0.828987	-3.72957	0.000191803	0.0035941
bmp4	bone morphogenetic protein 4	9.40034	-6.72393	1.80093	-3.73359	0.000188768	0.00355008
edil3a	EGF-like repeats and discoidin I-like domains 3a	19.6168	-3.98504	1.06663	-3.7361	0.0001869	0.00352454
rasl11b	RAS-like family 11 member B	45.8187	-3.59581	0.960459	-3.74384	0.000181227	0.00342693
si:ch211-269i23.2	si:ch211-269i23.2	1533.06	-1.04599	0.27931	-3.74492	0.000180455	0.00341544
dchs1b	dachsous cadherin-related 1b	9.49664	-6.73804	1.79758	-3.74841	0.000177962	0.00337134
mmp2	matrix metallopeptidase 2	73.0436	-1.98887	0.529558	-3.75572	0.000172843	0.00328942
dolk	dolichol kinase	142.894	-1.28661	0.342485	-3.75669	0.000172173	0.00328573
cacna1g	calcium channel voltage-dependent T type alpha 1G subunit	19.1614	-3.45617	0.918177	-3.76416	0.000167109	0.00319792
LOC100535731	uncharacterized LOC100535731	72.8914	-2.80353	0.742681	-3.77487	0.000160089	0.00308068
negr1	neuronal growth regulator 1	19.0379	-3.40757	0.901991	-3.77783	0.000158203	0.00305005
boc	BOC cell adhesion associated oncogene regulated	22.628	-3.7657	0.995168	-3.78398	0.00015434	0.00298948
LOC110439712	uncharacterized LOC110439712	8.0725	-6.50247	1.71792	-3.78508	0.00015366	0.0029819
ttc28	tetratricopeptide repeat domain 28	85.6012	-2.07796	0.548966	-3.78523	0.000153564	0.0029819
atp1a1b	ATPase Na+/K+ transporting subunit alpha 1b	7.96041	-6.48522	1.7085	-3.79586	0.000147133	0.00286867
si:dkey-204l11.1	si:dkey-204l11.1	37.6814	-3.10393	0.815033	-3.80835	0.000139897	0.0027457
dpysl3	dihydropyrimidinase like 3	44.8301	-2.39215	0.628091	-3.80861	0.000139751	0.00274544
ndrg4	NDRG family member 4	220.892	-2.57412	0.674722	-3.81509	0.000136133	0.0026769
LOC108179118	FYVE RhoGEF and PH domain-containing protein 5-like	24.2513	-5.08484	1.33246	-3.81614	0.000135557	0.0026681
mxra8b	matrix-remodelling associated 8b	72.1799	-2.08855	0.546828	-3.81939	0.000133784	0.0026357
cideb	cell death inducing DFFA like effector b	982.25	-0.81469	0.21271	-3.83005	0.000128117	0.00253613
LOC101883074	transforming growth factor beta receptor type 3	24.7805	-2.76303	0.719338	-3.84108	0.000122496	0.0024365
fn1b	fibronectin 1b	1078.38	-2.45383	0.636782	-3.85348	0.00011645	0.00233644
ecscr	endothelial cell surface expressed chemotaxis and apoptosis regulator	24.9591	-4.47541	1.15901	-3.86139	0.000112742	0.00226864
plekhg1	pleckstrin homology and RhoGEF domain containing G1	246.095	-0.989061	0.256094	-3.86211	0.000112414	0.00226484
smad6b	SMAD family member 6b	220	-1.0397	0.269045	-3.86443	0.000111349	0.00224936
ccdc80l1	coiled-coil domain containing 80 like 1	16.9569	-6.6013	1.70508	-3.87156	0.000108143	0.00218886
si:ch211-142k18.1	si:ch211-142k18.1	14.5502	-4.81998	1.24492	-3.87172	0.000108068	0.00218886
LOC108180013	uncharacterized LOC108180013	25.442	-3.34615	0.86141	-3.88451	0.000102537	0.00209175
fbxl22	F-box and leucine-rich repeat protein 22	16.4501	-3.38705	0.871428	-3.88678	0.000101583	0.00207639
nfatc1	nuclear factor of activated T cells 1	14.1403	-5.45611	1.40372	-3.88689	0.000101536	0.00207639

## Sheet:  GO terms
ONTOLOGY	ID	Description	GeneRatio	BgRatio	pvalue	p.adjust	qvalue	geneID	Count
MF	GO:0140375	immune receptor activity	36/1123	105/17771	9.56114e-18	6.25298e-15	5.62597e-15	100135062/100329796/557341/100134971/100329767/796604/100101653/777651/100134976/368438/561050/793920/100329837/58113/796724/553366/791973/100135755/558616/100330801/100144554/114447/100134972/100134973/100101465/100101464/100144562/568139/565958/30645/550423/100134935/368326/335994/654692/100535513	36
MF	GO:0004896	cytokine receptor activity	33/1123	93/17771	6.77547e-17	2.21558e-14	1.99341e-14	100135062/100329796/557341/100134971/100329767/796604/777651/100134976/368438/561050/793920/100329837/58113/796724/553366/791973/100135755/558616/100330801/100144554/114447/100134972/100134973/100144562/568139/565958/30645/550423/100134935/368326/335994/654692/100535513	33
MF	GO:0019955	cytokine binding	30/1123	82/17771	6.60706e-16	1.44034e-13	1.29591e-13	557341/100134971/564783/796604/368438/561050/795785/793920/58113/796724/553366/791973/100135755/100000500/558616/100151629/100144554/114447/100134972/64274/100144562/568139/565958/568405/30645/100134935/368326/101885910/335994/654692	30
MF	GO:0003779	actin binding	65/1123	412/17771	6.43172e-12	1.05159e-09	9.4614e-10	570288/567536/415209/30583/552980/100006620/563892/335474/445319/555805/565345/571256/321033/795335/572250/562529/286739/100005341/799355/677752/555479/567123/406363/566846/100151491/557062/100048921/560413/494453/567576/554148/325677/571331/100037387/335158/393809/569404/100322182/322909/100003558/554861/100537857/406407/100002928/334273/558232/445478/431748/566080/407656/563056/100006612/563632…	65
MF	GO:0004713	protein tyrosine kinase activity	32/1123	131/17771	2.16461e-11	2.83131e-09	2.5474e-09	796537/101885596/405769/100534735/563864/386856/567764/557258/559529/566708/554230/574422/565221/337571/402973/393347/561370/553615/30280/30688/64274/321857/798906/544667/568405/568653/556380/405901/30121/30709/503607/30687	32
MF	GO:0030695	GTPase regulator activity	60/1123	387/17771	8.74356e-11	8.16898e-09	7.34985e-09	553761/393842/565801/558860/799686/100003547/555294/58075/101885883/795086/793364/100000949/561771/558453/557288/378998/565109/407723/327368/570984/768164/557792/563441/569720/555484/403040/558288/569090/100006678/561879/558635/558401/335032/555224/558211/563578/654774/436935/564211/562503/100002928/562468/436982/378970/100148904/100151562/100006612/793730/100151488/368847/497350/795670/100002649…	60
MF	GO:0060589	nucleoside-triphosphatase regulator activity	60/1123	387/17771	8.74356e-11	8.16898e-09	7.34985e-09	553761/393842/565801/558860/799686/100003547/555294/58075/101885883/795086/793364/100000949/561771/558453/557288/378998/565109/407723/327368/570984/768164/557792/563441/569720/555484/403040/558288/569090/100006678/561879/558635/558401/335032/555224/558211/563578/654774/436935/564211/562503/100002928/562468/436982/378970/100148904/100151562/100006612/793730/100151488/368847/497350/795670/100002649…	60
MF	GO:0005126	cytokine receptor binding	30/1123	126/17771	1.80203e-10	1.47316e-08	1.32544e-08	352944/795788/58151/554167/799354/554305/100331978/561370/100034523/795785/798119/793030/793819/100002946/735295/100003859/369195/30280/563884/563887/100537088/100170201/100148503/556621/403049/100150203/563208/100003911/557468/568326	30
MF	GO:0001637	G protein-coupled chemoattractant receptor activity	13/1123	29/17771	6.27099e-09	4.10123e-07	3.68998e-07	100329796/557341/100329767/561050/100329837/796724/553366/791973/558616/114447/568139/565958/654692	13
MF	GO:0004950	chemokine receptor activity	13/1123	29/17771	6.27099e-09	4.10123e-07	3.68998e-07	100329796/557341/100329767/561050/100329837/796724/553366/791973/558616/114447/568139/565958/654692	13
MF	GO:0005125	cytokine activity	31/1123	157/17771	1.17325e-08	6.97549e-07	6.27604e-07	352944/795788/58151/799354/100331978/100034523/795785/394026/793030/793819/359837/100002946/100003859/369195/553962/563884/100537088/100170201/553957/30612/336478/100329171/503761/556621/102997062/563208/556087/100003911/553959/335994/568326	31
MF	GO:0008009	chemokine activity	16/1123	49/17771	2.67711e-08	1.34679e-06	1.21174e-06	352944/795788/58151/799354/100331978/100034523/795785/793030/100002946/100003859/100537088/100170201/556621/563208/100003911/568326	16
MF	GO:0042379	chemokine receptor binding	16/1123	49/17771	2.67711e-08	1.34679e-06	1.21174e-06	352944/795788/58151/799354/100331978/100034523/795785/793030/100002946/100003859/100537088/100170201/556621/563208/100003911/568326	16
MF	GO:0048018	receptor ligand activity	55/1123	409/17771	8.86192e-08	4.13978e-06	3.72467e-06	352944/795788/58151/799354/571290/30277/798375/544659/677752/799945/100006951/100331978/100004611/100034523/795785/558742/394026/570435/793030/793819/359837/100002946/30710/100003859/369195/561895/553962/100884139/790933/796461/563884/100537088/553130/100170201/553957/30612/336478/493781/556743/100329171/503761/493181/556621/58032/102997062/403049/563208/556087/100003911/100322583/553959/335994/7…	55
MF	GO:0030546	signaling receptor activator activity	55/1123	411/17771	1.04479e-07	4.55527e-06	4.0985e-06	352944/795788/58151/799354/571290/30277/798375/544659/677752/799945/100006951/100331978/100004611/100034523/795785/558742/394026/570435/793030/793819/359837/100002946/30710/100003859/369195/561895/553962/100884139/790933/796461/563884/100537088/553130/100170201/553957/30612/336478/493781/556743/100329171/503761/493181/556621/58032/102997062/403049/563208/556087/100003911/100322583/553959/335994/7…	55
MF	GO:0001664	G protein-coupled receptor binding	32/1123	185/17771	1.78669e-07	7.30311e-06	6.5708e-06	352944/795788/58151/799354/798375/100331978/30181/100034523/795785/793030/359837/100002946/393760/100003859/393946/100537088/100170201/30189/336333/556621/58032/796867/100529086/563208/556087/100003911/493613/553266/796595/327650/568326/557983	32
MF	GO:0030545	signaling receptor regulator activity	55/1123	422/17771	2.51661e-07	9.68153e-06	8.71073e-06	352944/795788/58151/799354/571290/30277/798375/544659/677752/799945/100006951/100331978/100004611/100034523/795785/558742/394026/570435/793030/793819/359837/100002946/30710/100003859/369195/561895/553962/100884139/790933/796461/563884/100537088/553130/100170201/553957/30612/336478/493781/556743/100329171/503761/493181/556621/58032/102997062/403049/563208/556087/100003911/100322583/553959/335994/7…	55
MF	GO:0031726	CCR1 chemokine receptor binding	7/1123	10/17771	4.0053e-07	1.30973e-05	1.1784e-05	100331978/100034523/793030/100537088/100170201/563208/568326	7
MF	GO:0031729	CCR4 chemokine receptor binding	7/1123	10/17771	4.0053e-07	1.30973e-05	1.1784e-05	100331978/100034523/793030/100537088/100170201/563208/568326	7
MF	GO:0031730	CCR5 chemokine receptor binding	7/1123	10/17771	4.0053e-07	1.30973e-05	1.1784e-05	100331978/100034523/793030/100537088/100170201/563208/568326	7
MF	GO:0005096	GTPase activator activity	34/1123	216/17771	7.44192e-07	2.31763e-05	2.08523e-05	393842/565801/100003547/555294/101885883/795086/561771/378998/565109/327368/768164/563441/569720/555484/100006678/561879/558401/563578/654774/436935/564211/562503/100002928/562468/436982/378970/100006612/793730/497350/795670/100002649/557983/553000/562199	34
MF	GO:0019199	transmembrane receptor protein kinase activity	20/1123	92/17771	9.24593e-07	2.74856e-05	2.47296e-05	796537/563864/386856/559529/566708/554230/402973/562822/393347/792928/30688/100334928/64274/544667/568405/556380/405901/30121/30709/30687	20
MF	GO:0005085	guanyl-nucleotide exchange factor activity	30/1123	185/17771	1.75158e-06	4.87145e-05	4.38297e-05	553761/558860/799686/58075/795086/793364/100000949/558453/557288/407723/570984/557792/563441/403040/558288/569090/558635/335032/555224/558211/654774/100148904/100151562/100151488/368847/100151026/559145/100150917/557983/560923	30
MF	GO:0004714	transmembrane receptor protein tyrosine kinase activity	17/1123	72/17771	1.78769e-06	4.87145e-05	4.38297e-05	796537/563864/386856/559529/566708/554230/402973/393347/30688/64274/544667/568405/556380/405901/30121/30709/30687	17
MF	GO:0051015	actin filament binding	33/1123	220/17771	3.20492e-06	8.38407e-05	7.54337e-05	567536/415209/30583/552980/335474/565345/321033/555479/406363/566846/557062/494453/567576/325677/571331/100322182/100003558/554861/406407/100002928/334273/558232/431748/566080/407656/563056/556762/553243/393908/407694/445473/393550/493612	33
MF	GO:0050839	cell adhesion molecule binding	28/1123	173/17771	3.98832e-06	0.000100322	9.02621e-05	30461/557797/321421/100149130/565429/445471/286830/286739/553051/337176/556605/570868/494453/557935/100320305/100001836/334613/553300/393878/557315/553690/30155/100536705/100141346/564266/541393/394012/556718	28
MF	GO:0005201	extracellular matrix structural constituent	20/1123	101/17771	4.29725e-06	0.000104089	9.36516e-05	64698/100334431/554269/325675/336471/564821/571584/790915/554268/323561/286830/553355/337158/556605/100049705/100144408/560145/558137/571786/286832	20
MF	GO:0019957	C-C chemokine binding	9/1123	23/17771	5.66697e-06	0.000132364	0.000119091	557341/561050/553366/791973/558616/114447/568139/565958/654692	9
MF	GO:0005178	integrin binding	16/1123	71/17771	6.84789e-06	0.000154432	0.000138946	557797/321421/286830/553051/556605/570868/494453/557935/100320305/100001836/334613/393878/100536705/100141346/564266/394012	16
MF	GO:0016493	C-C chemokine receptor activity	9/1123	24/17771	8.55957e-06	0.000186599	0.000167888	557341/561050/553366/791973/558616/114447/568139/565958/654692	9
MF	GO:0042289	MHC class II protein binding	6/1123	10/17771	1.05855e-05	0.00022332	0.000200927	799982/58113/100007383/30645/100884153/100884154	6
MF	GO:0005539	glycosaminoglycan binding	20/1123	108/17771	1.23738e-05	0.000252889	0.000227531	100334431/790930/337298/30277/556123/402973/767684/561901/100000500/100007702/100332237/80354/100330801/561437/334613/394038/406374/405901/567867/558224	20
MF	GO:0004715	non-membrane spanning protein tyrosine kinase activity	12/1123	45/17771	1.56733e-05	0.000310617	0.00027947	101885596/405769/567764/557258/574422/565221/337571/561370/553615/30280/798906/568653	12
MF	GO:0008047	enzyme activator activity	41/1123	325/17771	1.83671e-05	0.000353296	0.00031787	563867/30240/393842/565801/100003547/555294/101885883/795086/561771/378998/565109/327368/30710/768164/563441/569720/796461/555484/562473/562018/100006678/561879/558401/317764/563578/654774/436935/564211/562503/100002928/562468/436982/378970/100006612/793730/497350/795670/100002649/557983/553000/562199	41
MF	GO:0019956	chemokine binding	9/1123	27/17771	2.58185e-05	0.000482437	0.000434062	557341/561050/553366/791973/558616/114447/568139/565958/654692	9
MF	GO:0019838	growth factor binding	16/1123	81/17771	3.95578e-05	0.000718633	0.000646573	796537/405860/386856/565082/403039/566708/554230/100301946/402973/393347/767774/793920/404210/445318/572204/101886353	16
MF	GO:0048020	CCR chemokine receptor binding	9/1123	29/17771	4.91833e-05	0.000859846	0.000773626	795788/100331978/100034523/793030/100537088/100170201/556621/563208/568326	9
MF	GO:0008201	heparin binding	15/1123	74/17771	4.99604e-05	0.000859846	0.000773626	100334431/790930/30277/556123/402973/561901/100000500/100007702/100332237/80354/561437/334613/394038/405901/558224	15
MF	GO:0045499	chemorepellent activity	9/1123	31/17771	8.82758e-05	0.00145989	0.0013135	571290/544659/799945/100004611/558742/561895/796461/553130/556743	9
MF	GO:0001653	peptide receptor activity	25/1123	173/17771	8.98834e-05	0.00145989	0.0013135	114550/100329796/557341/796669/567131/100329767/565492/561050/100329837/561935/796724/553366/791973/558616/368199/114447/568139/565958/559942/503772/799082/654692/571591/569960/100535026	25
MF	GO:0008528	G protein-coupled peptide receptor activity	24/1123	163/17771	9.15219e-05	0.00145989	0.0013135	114550/100329796/557341/567131/100329767/565492/561050/100329837/561935/796724/553366/791973/558616/368199/114447/568139/565958/559942/503772/799082/654692/571591/569960/100535026	24
MF	GO:0005518	collagen binding	8/1123	26/17771	0.000138986	0.00216421	0.0019472	321357/563867/64698/321421/406626/555328/556380/558224	8
MF	GO:0042287	MHC protein binding	6/1123	16/17771	0.000290262	0.00441468	0.003972	799982/58113/100007383/30645/100884153/100884154	6
MF	GO:0030215	semaphorin receptor binding	8/1123	33/17771	0.000831911	0.0123652	0.0111253	571290/544659/799945/100004611/558742/561895/553130/556743	8
MF	GO:0005164	tumor necrosis factor receptor binding	7/1123	26/17771	0.000896638	0.0127479	0.0114696	554167/554305/798119/793819/735295/563887/100148503	7
MF	GO:0050840	extracellular matrix binding	7/1123	26/17771	0.000896638	0.0127479	0.0114696	321357/321421/327325/561901/100002565/100332237/323364	7
MF	GO:0017124	SH3 domain binding	8/1123	36/17771	0.00153179	0.0213147	0.0191774	555805/565383/101886051/767807/406364/492364/567369/571252	8
MF	GO:0008083	growth factor activity	18/1123	135/17771	0.00210999	0.0287486	0.0258659	352944/799354/30277/677752/100006951/394026/570435/30710/369195/796461/563884/30612/493781/100329171/503761/493181/403049/557468	18
MF	GO:0042805	actinin binding	5/1123	16/17771	0.00242527	0.0314235	0.0282726	791132/432387/554148/569404/561865	5
MF	GO:0045236	CXCR chemokine receptor binding	4/1123	10/17771	0.0024477	0.0314235	0.0282726	795785/100002946/100003859/100003911	4
MF	GO:0004697	protein kinase C activity	6/1123	23/17771	0.00249851	0.0314235	0.0282726	100007897/560840/556591/100144561/393953/557337	6
MF	GO:0004698	calcium-dependent protein kinase C activity	6/1123	23/17771	0.00249851	0.0314235	0.0282726	100007897/560840/556591/100144561/393953/557337	6
MF	GO:0010857	calcium-dependent protein kinase activity	7/1123	32/17771	0.0032921	0.0398709	0.0358729	100007897/560840/556591/100144561/393953/100144566/557337	7
MF	GO:0032813	tumor necrosis factor receptor superfamily binding	7/1123	32/17771	0.0032921	0.0398709	0.0358729	554167/554305/798119/793819/735295/563887/100148503	7
MF	GO:0017022	myosin binding	6/1123	25/17771	0.00393338	0.0467714	0.0420815	450006/563892/557200/322909/561940/795670	6
BP	GO:0006935	chemotaxis	95/1193	417/18284	9.79521e-28	2.52031e-24	1.87759e-24	352944/30461/795788/334724/386856/58151/558958/445319/555805/799354/100329796/571290/557258/562273/554268/323561/557341/286830/566546/556123/337571/402973/100536977/100329767/544659/415151/799945/100535437/406598/100331978/100004611/30181/100034523/561050/795785/393229/558742/793030/100329837/796724/553366/791973/556424/337179/436682/100002946/792613/100003859/558616/100049705/30725/561895/352930…	95
BP	GO:0042330	taxis	95/1193	434/18284	2.46785e-26	3.17489e-23	2.36524e-23	352944/30461/795788/334724/386856/58151/558958/445319/555805/799354/100329796/571290/557258/562273/554268/323561/557341/286830/566546/556123/337571/402973/100536977/100329767/544659/415151/799945/100535437/406598/100331978/100004611/30181/100034523/561050/795785/393229/558742/793030/100329837/796724/553366/791973/556424/337179/436682/100002946/792613/100003859/558616/100049705/30725/561895/352930…	95
BP	GO:0001568	blood vessel development	99/1193	480/18284	2.7216e-25	2.33423e-22	1.73896e-22	796537/405860/405769/338313/334724/563892/797246/793623/566407/337298/327325/100149130/100321338/799354/393789/557258/559529/565429/445471/554230/280651/286739/553051/402973/558148/798375/567131/373867/677752/562822/100333658/100535437/565492/559679/559784/84037/561050/394161/406364/566796/561935/558920/560700/558924/102725533/553615/561901/100002946/337172/30710/558942/564518/450059/100007702/36…	99
BP	GO:0048514	blood vessel morphogenesis	92/1193	426/18284	4.46318e-25	2.87094e-22	2.1388e-22	796537/405860/405769/338313/334724/563892/797246/793623/566407/337298/327325/100149130/100321338/799354/393789/557258/559529/565429/445471/554230/280651/286739/553051/402973/558148/798375/567131/373867/677752/562822/100333658/100535437/565492/559679/559784/561050/394161/406364/566796/561935/558920/560700/558924/102725533/553615/561901/100002946/337172/30710/558942/100007702/368369/246226/10033223…	92
BP	GO:0019221	cytokine-mediated signaling pathway	48/1193	160/18284	7.98356e-20	3.76651e-17	2.80599e-17	352944/795788/100135062/799354/566708/100134971/796604/777651/799982/100134976/100331978/368438/561370/100034523/795785/793920/793030/58113/791973/100007383/100135755/567444/100003859/30280/100144554/100134972/563887/100134973/100537088/100170201/64274/100006301/100144562/100148503/568405/30645/556621/550423/405811/100134935/563208/368326/100003911/100884153/335994/100884154/100535513/568326	48
BP	GO:0006954	inflammatory response	55/1193	207/18284	8.78317e-20	3.76651e-17	2.80599e-17	352944/795788/334724/415101/100536977/100331978/100538290/100034523/403137/795785/793030/100329837/796724/561901/100002946/792613/100003859/403136/569734/246226/100332237/553962/561406/100330801/403133/114447/567204/100537088/791524/100170201/64274/100534776/334613/553957/445318/403127/402884/568405/503772/567369/100005416/100101461/556621/553964/102997062/563208/100003911/553266/403135/553959/10…	55
BP	GO:0034097	response to cytokine	51/1193	184/18284	2.62395e-19	9.64488e-17	7.18527e-17	352944/795788/334724/100135062/799354/566708/100134971/415101/796604/777651/799982/100134976/100331978/368438/561370/100034523/795785/793920/793030/58113/791973/100007383/100135755/567444/100003859/30280/100144554/100134972/563887/100134973/100537088/100170201/64274/100006301/100144562/100148503/568405/558139/30645/556621/550423/405811/100134935/563208/368326/100003911/100884153/335994/100884154/…	51
BP	GO:0071345	cellular response to cytokine stimulus	48/1193	167/18284	5.77629e-19	1.8578e-16	1.38403e-16	352944/795788/100135062/799354/566708/100134971/796604/777651/799982/100134976/100331978/368438/561370/100034523/795785/793920/793030/58113/791973/100007383/100135755/567444/100003859/30280/100144554/100134972/563887/100134973/100537088/100170201/64274/100006301/100144562/100148503/568405/30645/556621/550423/405811/100134935/563208/368326/100003911/100884153/335994/100884154/100535513/568326	48
BP	GO:0001525	angiogenesis	71/1193	350/18284	5.23292e-18	1.49604e-15	1.11452e-15	796537/405860/405769/338313/334724/563892/797246/566407/327325/100149130/100321338/799354/393789/557258/559529/565429/445471/554230/553051/402973/558148/798375/567131/373867/677752/562822/100535437/565492/559784/561050/394161/406364/561935/558920/560700/558924/102725533/553615/561901/100002946/337172/30710/100007702/368369/100332237/30577/335098/561159/494073/322909/565508/570841/100033664/544667…	71
BP	GO:0001667	ameboidal-type cell migration	58/1193	250/18284	9.47516e-18	2.43796e-15	1.81624e-15	352944/405769/30273/334724/563892/386856/30240/799354/571290/559529/565429/798710/402973/798375/373867/544659/799945/560743/394015/565492/100006951/559784/100004611/555362/558742/561935/558920/573024/553615/572532/792194/561895/373882/406455/796461/114447/553130/562018/259186/393492/565508/64274/568518/30219/336333/118437/556743/405901/564934/405891/565181/30121/368360/403049/403050/170457/791144…	58
BP	GO:0001775	cell activation	57/1193	248/18284	2.88196e-17	6.74116e-15	5.02205e-15	405769/334724/335474/100004440/567764/566708/100317238/796604/415151/555433/799982/560924/561370/793920/58113/796724/791973/100320305/100007383/101886406/30177/100002946/30710/100003859/30280/393953/564589/791164/30117/100134973/403040/100003350/100001836/571165/799447/791524/334613/541514/553300/393878/798906/100033664/58126/378872/497649/30645/100101461/556523/103909146/564266/553266/337591/100…	57
BP	GO:0045321	leukocyte activation	51/1193	215/18284	3.4379e-16	7.37143e-14	5.49159e-14	405769/334724/335474/100004440/567764/566708/100317238/796604/415151/555433/799982/560924/561370/793920/58113/796724/791973/100007383/101886406/30177/100002946/30710/100003859/30280/393953/564589/791164/30117/100134973/403040/100003350/571165/799447/791524/541514/798906/100033664/58126/378872/497649/30645/100101461/556523/103909146/553266/337591/100884153/100536137/100884154/324303/403145	51
BP	GO:0006952	defense response	82/1193	484/18284	9.97425e-16	1.97413e-13	1.4707e-13	352944/101885596/405769/795788/334724/567764/799354/571584/557258/574422/565221/337571/415101/100536977/415151/561067/723996/436979/100331978/100538290/100034523/403137/553612/795785/793030/100329837/796724/791973/553615/561901/100002946/567444/792613/100003859/335407/403136/569734/246226/100332237/553962/561406/564589/791164/100330801/403133/393386/114447/567204/100537088/100003350/393611/791524…	82
BP	GO:0060326	cell chemotaxis	37/1193	124/18284	1.65668e-15	3.04475e-13	2.26829e-13	352944/795788/334724/58151/557258/557341/337571/402973/415151/100535437/406598/100331978/100034523/561050/795785/793030/553366/791973/100002946/100003859/558616/335158/114447/100170201/64274/568139/336478/565958/654774/556621/403049/563208/100003911/654692/557468/403145/568326	37
BP	GO:0007015	actin filament organization	64/1193	346/18284	2.40012e-14	4.11701e-12	3.0671e-12	567536/415209/30583/100006620/563892/335474/793623/555805/565345/571256/321033/795335/100005341/735292/799355/558407/677752/415151/555479/101883214/406363/100151491/406364/556424/325677/571331/447829/335158/557200/101883603/100322182/322909/445212/553166/554861/336333/431730/378872/553413/406407/100002938/334273/562468/558232/431748/573655/407656/563056/563408/563632/556762/553243/393908/561940/3…	64
BP	GO:0040012	regulation of locomotion	53/1193	260/18284	7.47671e-14	1.20235e-11	8.95729e-12	352944/393416/405769/795788/334724/337298/799354/571290/557258/562273/566546/561231/373867/544659/415151/799945/100000949/559784/100004611/566796/393229/558742/570435/556424/558920/436682/553615/559896/415107/100049705/561895/335158/373882/114447/403040/553130/558137/64274/553166/336478/30219/118437/553413/556743/493181/407656/403049/170457/569510/795670/654692/557468/562838	53
BP	GO:0050900	leukocyte migration	38/1193	150/18284	2.27657e-13	3.44566e-11	2.56696e-11	352944/795788/334724/557258/337571/415151/100535437/406598/100331978/100034523/100884146/795785/793030/796724/791973/556424/100002946/559896/100003859/335158/114447/403040/100005261/100170201/64274/336478/553413/558139/556621/403049/563208/100003911/654692/557468/403145/568326/394012/562838	38
BP	GO:0007411	axon guidance	54/1193	277/18284	2.93926e-13	4.20151e-11	3.13006e-11	352944/30461/558958/445319/555805/799354/571290/562273/554268/323561/286830/566546/556123/402973/544659/415151/799945/100004611/30181/393229/558742/556424/337179/436682/100049705/30725/561895/352930/373882/80354/114447/553130/558137/569128/553166/334628/394038/30219/556874/553413/556743/564234/405901/30225/553690/30121/30155/114402/403049/30687/368847/286832/562838/100333601	54
BP	GO:0097485	neuron projection guidance	54/1193	278/18284	3.42284e-13	4.63524e-11	3.45318e-11	352944/30461/558958/445319/555805/799354/571290/562273/554268/323561/286830/566546/556123/402973/544659/415151/799945/100004611/30181/393229/558742/556424/337179/436682/100049705/30725/561895/352930/373882/80354/114447/553130/558137/569128/553166/334628/394038/30219/556874/553413/556743/564234/405901/30225/553690/30121/30155/114402/403049/30687/368847/286832/562838/100333601	54
BP	GO:0022603	regulation of anatomical structure morphogenesis	62/1193	350/18284	4.59393e-13	5.9101e-11	4.40292e-11	352944/334724/571290/557258/445471/562273/554230/566546/286739/394174/553051/556123/373867/544659/415151/555479/799945/565492/559784/100004611/557062/406364/558742/561935/556424/558920/561901/415107/447829/561895/100007702/100332237/80354/553130/101883603/64274/334613/566046/544667/568405/431730/436935/553413/100002938/556743/798229/799771/431748/573655/550557/553690/407656/403049/403050/30687/40…	62
BP	GO:0030198	extracellular matrix organization	41/1193	176/18284	5.29755e-13	6.19573e-11	4.61571e-11	100334431/325675/321421/100006896/336471/564821/337298/30240/571584/554268/323561/555282/565793/286830/553355/100036767/337176/337158/565145/556605/566796/571549/406626/337179/555328/560145/373882/553503/561437/558137/570076/565508/557315/58126/118437/100333407/449806/108180329/791144/100151400/558224	41
BP	GO:0043062	extracellular structure organization	41/1193	176/18284	5.29755e-13	6.19573e-11	4.61571e-11	100334431/325675/321421/100006896/336471/564821/337298/30240/571584/554268/323561/555282/565793/286830/553355/100036767/337176/337158/565145/556605/566796/571549/406626/337179/555328/560145/373882/553503/561437/558137/570076/565508/557315/58126/118437/100333407/449806/108180329/791144/100151400/558224	41
BP	GO:0061061	muscle structure development	66/1193	389/18284	6.36394e-13	6.75667e-11	5.03361e-11	768287/570288/352944/569755/399646/552980/791132/450006/567771/321421/562912/326102/565429/567365/323473/286830/100036767/553051/558148/337176/560360/553489/407658/100006951/560924/30181/402969/494453/566796/393229/436682/554148/30710/30744/415107/100049705/30725/561895/352930/100000687/30483/100002904/796461/569404/58150/550445/100005261/334628/562140/30189/30418/557315/118437/100006037/30575/30…	66
BP	GO:0045229	external encapsulating structure organization	41/1193	177/18284	6.46922e-13	6.75667e-11	5.03361e-11	100334431/325675/321421/100006896/336471/564821/337298/30240/571584/554268/323561/555282/565793/286830/553355/100036767/337176/337158/565145/556605/566796/571549/406626/337179/555328/560145/373882/553503/561437/558137/570076/565508/557315/58126/118437/100333407/449806/108180329/791144/100151400/558224	41
BP	GO:0061564	axon development	73/1193	455/18284	6.56497e-13	6.75667e-11	5.03361e-11	352944/30461/567771/338313/558958/445319/555805/799354/571290/562273/554268/323561/286830/566546/394174/556123/402973/544659/568379/415151/799945/100004611/368438/30181/393229/558742/556424/60658/337179/436682/100049705/30725/561895/352930/562946/100149543/373882/80354/114447/553130/566473/558137/791524/569128/553166/334628/394038/58066/30219/556874/553413/556743/564234/431748/405901/30225/553690…	73
BP	GO:0051270	regulation of cellular component movement	51/1193	260/18284	1.05504e-12	1.04408e-10	7.77821e-11	352944/393416/405769/795788/334724/337298/799354/571290/557258/562273/566546/561231/373867/544659/415151/799945/100000949/559784/100004611/566796/393229/558742/570435/556424/558920/436682/553615/559896/100049705/561895/335158/373882/114447/403040/553130/558137/503591/64274/553166/118437/553413/556743/493181/407656/403049/170457/569510/795670/654692/557468/562838	51
BP	GO:0001945	lymph vessel development	25/1193	72/18284	1.41549e-12	1.34891e-10	1.00492e-10	352944/796537/405769/565541/338313/797246/393789/798375/432387/567357/58065/562822/558453/406364/561935/567969/337179/553615/100149562/30688/568315/30121/403049/30098/394012	25
BP	GO:0007409	axonogenesis	69/1193	425/18284	1.6204e-12	1.48904e-10	1.10931e-10	352944/30461/567771/558958/445319/555805/799354/571290/562273/554268/323561/286830/566546/394174/556123/402973/544659/568379/415151/799945/100004611/30181/393229/558742/556424/60658/337179/436682/100049705/30725/561895/352930/373882/80354/114447/553130/566473/558137/791524/569128/553166/334628/394038/58066/30219/556874/553413/556743/564234/431748/405901/30225/553690/30121/30155/407656/114402/4030…	69
BP	GO:0001570	vasculogenesis	22/1193	56/18284	1.7337e-12	1.53821e-10	1.14594e-10	563892/797246/337298/799354/402973/373867/565492/561050/561935/560700/100002946/558942/246226/678640/394203/571786/570841/544667/561411/58146/405901/30225	22
BP	GO:0002682	regulation of immune system process	63/1193	370/18284	1.83251e-12	1.57168e-10	1.17088e-10	352944/405769/334724/100004440/567764/557258/574422/100002070/100317238/100331428/415151/555433/403137/100332241/566261/751704/58113/556424/793819/101886406/100002946/567444/559896/30710/403136/335158/393953/317765/791164/403133/114447/30117/403040/100101460/100003350/393611/571165/791524/64274/553548/100534776/403127/402884/541514/798906/58126/378872/553413/30645/100101461/556523/103909146/40304…	63
BP	GO:0002040	sprouting angiogenesis	34/1193	135/18284	4.96459e-12	4.12061e-10	3.06978e-10	796537/405860/405769/334724/566407/327325/100321338/799354/445471/402973/677752/562822/100535437/565492/561935/560700/558924/553615/337172/30710/100007702/30577/565508/100033664/544667/30219/799771/30121/403049/407694/791144/30098/557468/560923	34
BP	GO:0030334	regulation of cell migration	46/1193	229/18284	5.75437e-12	4.62687e-10	3.44694e-10	352944/393416/405769/795788/334724/337298/799354/571290/557258/562273/566546/561231/373867/544659/415151/799945/100000949/559784/100004611/566796/558742/570435/556424/558920/553615/559896/100049705/561895/335158/373882/114447/403040/553130/64274/553166/118437/553413/556743/493181/407656/403049/170457/795670/654692/557468/562838	46
BP	GO:0060485	mesenchyme development	46/1193	233/18284	1.08189e-11	8.43549e-10	6.2843e-10	322509/30273/386856/571290/559529/323473/286830/558148/544659/799945/100006951/100004611/494453/558742/394026/570435/561895/408256/406455/796461/58150/360138/553130/550445/322694/562018/556894/393492/565508/30612/566046/568518/58066/436935/556743/405901/30225/564934/58032/403050/553266/557048/436723/791144/795670/324303	46
BP	GO:0045595	regulation of cell differentiation	67/1193	426/18284	1.49223e-11	1.12927e-09	8.41286e-10	352944/405769/334724/386856/571290/58127/562273/323473/566546/556123/100002070/544659/555479/799945/100004611/393229/558742/751704/100037357/436682/101910198/30710/564518/450059/561895/352930/317765/335098/80354/30117/553130/324413/556894/791524/565508/100005261/64274/334628/30612/406463/58066/403042/568405/797637/58126/378872/436935/556743/30575/30185/58146/556523/431748/103909146/406204/407656/…	67
BP	GO:0046649	lymphocyte activation	40/1193	187/18284	1.80563e-11	1.32739e-09	9.88886e-10	405769/334724/335474/100004440/567764/566708/100317238/796604/415151/555433/799982/561370/793920/58113/100007383/101886406/30177/30710/30280/393953/564589/100134973/403040/571165/799447/541514/798906/100033664/58126/378872/497649/30645/100101461/556523/103909146/337591/100884153/100536137/100884154/324303	40
BP	GO:0048812	neuron projection morphogenesis	73/1193	487/18284	1.87587e-11	1.34073e-09	9.9882e-10	352944/30461/567771/558958/445319/555805/799354/571290/563089/562273/554268/323561/286830/566546/394174/556123/402973/544659/568379/415151/799945/100000949/100004611/30181/393229/558742/556424/60658/337179/436682/100049705/30725/561895/352930/373882/80354/114447/553130/566473/558137/791524/569128/553166/334628/562031/394038/58066/30219/556874/553413/556743/564234/431748/405901/30225/553690/30121/…	73
BP	GO:0048667	cell morphogenesis involved in neuron differentiation	71/1193	468/18284	2.0314e-11	1.36568e-09	1.01741e-09	352944/30461/567771/558958/445319/555805/799354/571290/562273/554268/323561/286830/566546/394174/556123/402973/544659/568379/415151/799945/100000949/100004611/30181/393229/558742/556424/60658/337179/436682/100049705/30725/561895/352930/373882/80354/114447/553130/566473/558137/791524/569128/553166/334628/394038/58066/30219/556874/553413/556743/564234/431748/405901/30225/553690/30121/30155/407656/1…	71
BP	GO:0002521	leukocyte differentiation	32/1193	127/18284	2.06899e-11	1.36568e-09	1.01741e-09	405769/334724/335474/567764/566708/100317238/796604/373867/415151/555433/561370/751704/30177/30280/564589/30117/100134973/799447/64274/564317/445318/798906/100033664/568405/58126/378872/497649/556523/103909146/100134935/324303/641560	32
BP	GO:0120039	plasma membrane bounded cell projection morphogenesis	73/1193	488/18284	2.07002e-11	1.36568e-09	1.01741e-09	352944/30461/567771/558958/445319/555805/799354/571290/563089/562273/554268/323561/286830/566546/394174/556123/402973/544659/568379/415151/799945/100000949/100004611/30181/393229/558742/556424/60658/337179/436682/100049705/30725/561895/352930/373882/80354/114447/553130/566473/558137/791524/569128/553166/334628/562031/394038/58066/30219/556874/553413/556743/564234/431748/405901/30225/553690/30121/…	73
BP	GO:2000145	regulation of cell motility	47/1193	247/18284	2.49198e-11	1.60297e-09	1.19419e-09	352944/393416/405769/795788/334724/337298/799354/571290/557258/562273/566546/561231/373867/544659/415151/799945/100000949/559784/100004611/566796/558742/570435/556424/558920/553615/559896/100049705/561895/335158/373882/114447/403040/553130/64274/553166/118437/553413/556743/493181/407656/403049/170457/569510/795670/654692/557468/562838	47
BP	GO:1903131	mononuclear cell differentiation	24/1193	75/18284	2.90864e-11	1.82535e-09	1.35985e-09	405769/334724/335474/567764/566708/100317238/796604/415151/555433/561370/30177/30280/564589/100134973/799447/798906/100033664/58126/378872/497649/556523/103909146/100134935/324303	24
BP	GO:0032101	regulation of response to external stimulus	40/1193	190/18284	3.04447e-11	1.83009e-09	1.36339e-09	352944/334724/799354/571290/557258/544659/415151/799945/100004611/368438/393229/558742/571549/436682/100002946/567444/768180/561895/562946/100149543/791164/114447/553130/100003350/558137/791524/64274/553957/403127/449808/336478/30219/556743/100005416/553964/403049/799082/553266/557468/403145	40
BP	GO:0048858	cell projection morphogenesis	73/1193	492/18284	3.05844e-11	1.83009e-09	1.36339e-09	352944/30461/567771/558958/445319/555805/799354/571290/563089/562273/554268/323561/286830/566546/394174/556123/402973/544659/568379/415151/799945/100000949/100004611/30181/393229/558742/556424/60658/337179/436682/100049705/30725/561895/352930/373882/80354/114447/553130/566473/558137/791524/569128/553166/334628/562031/394038/58066/30219/556874/553413/556743/564234/431748/405901/30225/553690/30121/…	73
BP	GO:0030595	leukocyte chemotaxis	27/1193	96/18284	4.97743e-11	2.91067e-09	2.1684e-09	352944/795788/334724/557258/337571/415151/100535437/406598/100331978/100034523/795785/793030/791973/100002946/100003859/335158/114447/100170201/64274/336478/556621/403049/563208/100003911/557468/403145/568326	27
BP	GO:0042110	T cell activation	31/1193	124/18284	5.28466e-11	3.02165e-09	2.25108e-09	405769/334724/335474/100004440/415151/555433/799982/561370/58113/100007383/101886406/30177/30710/30280/564589/100134973/403040/571165/799447/541514/798906/100033664/378872/497649/30645/556523/337591/100884153/100536137/100884154/324303	31
BP	GO:0032990	cell part morphogenesis	73/1193	499/18284	5.97394e-11	3.34151e-09	2.48937e-09	352944/30461/567771/558958/445319/555805/799354/571290/563089/562273/554268/323561/286830/566546/394174/556123/402973/544659/568379/415151/799945/100000949/100004611/30181/393229/558742/556424/60658/337179/436682/100049705/30725/561895/352930/373882/80354/114447/553130/566473/558137/791524/569128/553166/334628/562031/394038/58066/30219/556874/553413/556743/564234/431748/405901/30225/553690/30121/…	73
BP	GO:0009607	response to biotic stimulus	69/1193	460/18284	6.58284e-11	3.60375e-09	2.68474e-09	101885596/405769/795788/58151/567764/571584/557258/574422/565221/735292/337571/415101/554305/415151/561067/60647/723996/436979/100331978/100034523/403137/553612/795785/100216319/793030/796724/791973/100037357/60658/553615/100002946/567444/100003859/335407/403136/553962/564589/791164/403133/795524/114447/100537088/100003350/393611/100148777/100170201/64274/100534776/553957/403127/402884/541514/406…	69
BP	GO:0097529	myeloid leukocyte migration	29/1193	111/18284	6.96634e-11	3.73425e-09	2.78195e-09	352944/795788/334724/337571/415151/406598/100331978/100034523/795785/793030/796724/791973/556424/100002946/559896/100003859/335158/114447/100170201/64274/553413/556621/403049/563208/100003911/557468/403145/568326/562838	29
BP	GO:0032970	regulation of actin filament-based process	42/1193	215/18284	1.21069e-10	6.35734e-09	4.73611e-09	100006620/335474/555805/571256/557258/795335/735292/799355/558407/677752/415151/101883214/406363/556424/325677/447829/335158/557200/101883603/100322182/503591/445212/100006678/336333/431730/378872/553413/100002938/100002928/431748/573655/563056/563632/556762/553243/561940/337591/550528/393550/393972/562838/449664	42
BP	GO:0043207	response to external biotic stimulus	68/1193	457/18284	1.30046e-10	6.56094e-09	4.88779e-09	101885596/405769/795788/58151/567764/571584/557258/574422/565221/735292/337571/415101/554305/415151/561067/60647/723996/436979/100331978/100034523/403137/553612/795785/100216319/793030/796724/791973/100037357/60658/553615/100002946/567444/100003859/335407/403136/553962/564589/791164/403133/795524/114447/100537088/100003350/393611/100148777/100170201/64274/100534776/553957/403127/402884/541514/406…	68
BP	GO:0051707	response to other organism	68/1193	457/18284	1.30046e-10	6.56094e-09	4.88779e-09	101885596/405769/795788/58151/567764/571584/557258/574422/565221/735292/337571/415101/554305/415151/561067/60647/723996/436979/100331978/100034523/403137/553612/795785/100216319/793030/796724/791973/100037357/60658/553615/100002946/567444/100003859/335407/403136/553962/564589/791164/403133/795524/114447/100537088/100003350/393611/100148777/100170201/64274/100534776/553957/403127/402884/541514/406…	68
BP	GO:2000026	regulation of multicellular organismal development	63/1193	408/18284	1.34078e-10	6.63429e-09	4.94243e-09	352944/405769/334724/571290/557258/445471/562273/554230/566546/556123/100002070/373867/544659/799945/100535437/565492/100004611/406364/566796/558742/751704/561935/563149/561901/369195/100049705/561895/100007702/352930/100332237/317765/80354/30117/553130/324413/791524/565508/544667/58066/403042/797637/767747/58126/378872/556743/799771/58146/556523/431748/103909146/405891/407656/403049/324096/30687…	63
BP	GO:0030098	lymphocyte differentiation	22/1193	68/18284	1.52207e-10	7.38923e-09	5.50485e-09	405769/334724/335474/566708/100317238/796604/415151/555433/561370/30177/30280/564589/100134973/799447/798906/100033664/58126/378872/497649/556523/103909146/324303	22
BP	GO:0032535	regulation of cellular component size	42/1193	218/18284	1.90696e-10	9.08631e-09	6.76915e-09	352944/335474/445319/555805/571290/795335/394174/556123/799355/558407/544659/799945/406363/100004611/368243/558742/325677/30725/447829/561895/80354/114447/553130/101883603/100322182/445212/431730/378872/100002938/556743/431748/407656/563056/556762/553243/403050/30687/337591/100000006/550528/393550/393972	42
BP	GO:0032956	regulation of actin cytoskeleton organization	41/1193	212/18284	2.77548e-10	1.29842e-08	9.673e-09	100006620/335474/555805/571256/557258/795335/735292/799355/558407/677752/415151/101883214/406363/556424/325677/447829/335158/557200/101883603/100322182/445212/100006678/336333/431730/378872/553413/100002938/100002928/431748/573655/563056/563632/556762/553243/561940/337591/550528/393550/393972/562838/449664	41
BP	GO:0044419	biological process involved in interspecies interaction between organisms	70/1193	489/18284	3.95102e-10	1.81535e-08	1.35241e-08	101885596/405769/795788/58151/567764/571584/557258/564690/574422/565221/735292/337571/415101/554305/415151/561067/60647/723996/436979/100331978/100034523/403137/553612/795785/100216319/793030/796724/791973/100037357/60658/553615/100002946/567444/100003859/559737/335407/403136/553962/564589/791164/403133/795524/114447/100537088/100003350/393611/100148777/100170201/64274/100534776/553957/403127/402…	70
BP	GO:0050920	regulation of chemotaxis	21/1193	65/18284	4.09286e-10	1.84753e-08	1.37638e-08	352944/799354/571290/557258/544659/415151/799945/100004611/393229/558742/436682/561895/114447/553130/558137/64274/336478/30219/556743/403049/557468	21
BP	GO:0043087	regulation of GTPase activity	41/1193	216/18284	5.02657e-10	2.22989e-08	1.66123e-08	795788/562273/565801/799686/566546/100003547/795086/100000949/100331978/100034523/558453/378998/793030/798492/102725533/564518/415107/563441/403040/569090/100170201/100006678/561879/558635/558401/335032/563578/564211/562503/100002928/562468/556621/100006612/793730/563208/100151488/497350/559145/568326/553000/562199	41
BP	GO:0002274	myeloid leukocyte activation	15/1193	33/18284	5.1517e-10	2.24667e-08	1.67373e-08	405769/567764/560924/796724/791973/100002946/100003859/564589/791164/30117/100003350/791524/100101461/553266/403145	15
BP	GO:0007264	small GTPase mediated signal transduction	51/1193	309/18284	7.52173e-10	3.22557e-08	2.40299e-08	553761/567365/100141338/558860/799686/556711/555294/101885883/100001537/415151/100000949/566849/558453/571549/556424/325586/102725533/447829/557792/563441/569720/335098/555484/403040/101883603/100006678/558635/335032/796561/100001258/336333/767740/558211/431730/654774/553413/100002938/798229/556779/562468/321938/573655/407656/799082/572204/100151488/497350/664762/100150917/562838/798233	51
BP	GO:0007169	transmembrane receptor protein tyrosine kinase signaling pathway	53/1193	332/18284	1.19557e-09	5.04294e-08	3.75691e-08	796537/101885596/405769/563864/386856/567764/337298/557258/559529/403039/554268/566708/554230/100301946/565383/574422/565221/337571/402973/100001537/446167/561370/394161/570435/553615/492364/405764/30710/30280/335098/30688/796461/64274/493781/544667/30219/568405/798229/556380/564234/567369/493181/100004351/405901/30121/114402/30709/403049/30687/550528/557468/336073/494085	53
BP	GO:1902533	positive regulation of intracellular signal transduction	44/1193	249/18284	1.25888e-09	5.22433e-08	3.89204e-08	795788/553761/567365/556711/100006341/799982/100331978/100034523/394161/394026/407723/793030/58113/100007383/101886666/735295/30710/393953/100330801/563887/100101460/100170201/692305/100148503/796561/100001258/767740/30645/556621/796425/556523/436825/799082/563208/492486/553266/100884153/100884154/100334940/664762/403145/568326/393972/798233	44
BP	GO:0048863	stem cell differentiation	44/1193	250/18284	1.43351e-09	5.85464e-08	4.36161e-08	386856/571290/559529/323473/566886/373867/544659/799945/100006951/100004611/30181/494453/558742/394026/100037357/60658/100002946/369195/450059/561895/564589/555192/406455/796461/563884/58150/553130/562018/556894/393492/566046/568518/30189/100033664/436935/556743/405901/30225/564934/58032/791175/403050/436723/30718	44
BP	GO:0097530	granulocyte migration	25/1193	96/18284	1.5276e-09	6.14142e-08	4.57526e-08	352944/795788/334724/415151/406598/100331978/100034523/795785/793030/796724/556424/100002946/559896/100003859/335158/114447/100170201/64274/553413/556621/563208/100003911/403145/568326/562838	25
BP	GO:0002244	hematopoietic progenitor cell differentiation	30/1193	134/18284	1.90744e-09	7.55055e-08	5.62503e-08	796537/386856/559529/554230/100002070/566886/373867/415151/798603/100037357/60658/100002946/369195/564589/555192/563884/64274/564317/100033664/544667/406463/58066/568405/791175/30121/100134935/503514/436723/403145/30718	30
BP	GO:0009967	positive regulation of signal transduction	64/1193	446/18284	2.04858e-09	7.98637e-08	5.94971e-08	795788/337298/553761/567365/556711/100006341/799982/100331978/100034523/394161/100332241/394026/407723/793030/58113/337179/560700/100007383/101886666/735295/30710/369195/100007702/352930/393953/791164/100330801/563884/563887/100134973/100101460/100003350/100170201/692305/100148503/30612/796561/100001258/767740/564497/567369/100329171/503761/30645/556621/796425/556523/103909146/30225/436825/799082…	64
BP	GO:0031589	cell-substrate adhesion	30/1193	135/18284	2.30174e-09	8.83938e-08	6.58519e-08	557797/558958/562690/286830/553051/555479/560743/567123/556605/100538290/570868/557935/566796/100302470/100320305/100037387/415107/557200/100001836/334613/393878/100536705/100141346/564266/561940/100001751/286832/335616/558224/394012	30
BP	GO:0070372	regulation of ERK1 and ERK2 cascade	22/1193	78/18284	2.86472e-09	1.08396e-07	8.07532e-08	795788/799982/100331978/100034523/394161/394026/793030/58113/100007383/564518/335098/100330801/100170201/692305/798229/30645/556621/563208/553266/100884153/100884154/568326	22
BP	GO:0110053	regulation of actin filament organization	32/1193	153/18284	3.37325e-09	1.25788e-07	9.37101e-08	100006620/335474/555805/571256/795335/735292/799355/558407/677752/101883214/406363/325677/447829/335158/557200/101883603/100322182/445212/431730/378872/100002938/431748/563056/563632/556762/553243/561940/337591/550528/393550/393972/449664	32
BP	GO:0090066	regulation of anatomical structure size	47/1193	285/18284	3.58078e-09	1.31619e-07	9.80541e-08	352944/335474/114550/445319/555805/571290/795335/394174/556123/799355/558407/544659/799945/406363/100004611/368243/558742/325677/30725/447829/561895/80354/114447/553130/101883603/100322182/445212/58066/431730/378872/100002938/556743/431748/58032/407656/563056/556762/553243/403050/30687/492486/337591/100000006/571591/550528/393550/393972	47
BP	GO:0070371	ERK1 and ERK2 cascade	22/1193	80/18284	4.82851e-09	1.74983e-07	1.30359e-07	795788/799982/100331978/100034523/394161/394026/793030/58113/100007383/564518/335098/100330801/100170201/692305/798229/30645/556621/563208/553266/100884153/100884154/568326	22
BP	GO:1990266	neutrophil migration	23/1193	88/18284	6.36087e-09	2.27313e-07	1.69344e-07	352944/795788/415151/406598/100331978/100034523/795785/793030/796724/556424/100002946/559896/100003859/335158/114447/100170201/553413/556621/563208/100003911/403145/568326/562838	23
BP	GO:0031290	retinal ganglion cell axon guidance	16/1193	45/18284	1.03992e-08	3.66535e-07	2.73062e-07	352944/30461/799354/323561/286830/30181/393229/337179/436682/352930/373882/114447/334628/30225/30155/286832	16
BP	GO:0036303	lymph vessel morphogenesis	17/1193	51/18284	1.11404e-08	3.8464e-07	2.8655e-07	352944/796537/405769/565541/338313/797246/432387/567357/58065/406364/553615/100149562/568315/30121/403049/30098/394012	17
BP	GO:0022604	regulation of cell morphogenesis	25/1193	105/18284	1.12118e-08	3.8464e-07	2.8655e-07	334724/562273/566546/286739/553051/415151/555479/559784/557062/556424/558920/415107/447829/101883603/334613/566046/431730/553413/100002938/431748/573655/550557/403050/407694/562838	25
BP	GO:0070098	chemokine-mediated signaling pathway	15/1193	40/18284	1.29403e-08	4.38098e-07	3.26375e-07	352944/795788/799354/100331978/100034523/795785/793030/791973/100003859/100537088/100170201/556621/563208/100003911/568326	15
BP	GO:0030155	regulation of cell adhesion	31/1193	154/18284	1.53859e-08	5.14128e-07	3.83017e-07	405769/334724/567764/571217/557258/445471/562273/566546/555479/566796/100320305/100002946/30710/100049705/792194/557200/403040/541514/393878/563365/58126/30155/497407/553266/558333/561940/337591/100536137/335616/558224/100004929	31
BP	GO:0008360	regulation of cell shape	22/1193	85/18284	1.64503e-08	5.42649e-07	4.04265e-07	334724/562273/566546/286739/553051/415151/559784/557062/556424/558920/415107/447829/101883603/334613/431730/553413/100002938/573655/550557/403050/407694/562838	22
BP	GO:0016049	cell growth	32/1193	163/18284	1.70715e-08	5.56013e-07	4.14221e-07	352944/405860/445319/571290/563089/445471/554268/323561/394174/556123/544659/799945/100004611/558742/60658/30725/561895/80354/114447/553130/791524/336333/118437/556874/556743/445478/431748/407656/100006612/403050/30687/562199	32
BP	GO:0090130	tissue migration	21/1193	79/18284	2.08207e-08	6.69644e-07	4.98874e-07	322509/405769/334724/563892/562912/799354/565429/402973/798375/373867/560743/553615/550445/259186/565508/64274/30219/30121/403049/791144/100004929	21
BP	GO:0098609	cell-cell adhesion	60/1193	433/18284	2.43606e-08	7.73824e-07	5.76486e-07	405769/30461/492576/334724/386856/567764/565429/445471/555419/555504/140820/567357/100141493/570868/100884146/494453/100002730/557935/100334632/100320305/573024/100002946/559896/30710/406640/415107/568198/572532/792194/360138/403040/259186/100001836/100005261/334613/334628/541514/553300/562031/393878/563365/557315/58126/118437/558139/555688/30155/100536705/497407/100141346/564266/553266/569510/54…	60
BP	GO:0044093	positive regulation of molecular function	63/1193	466/18284	2.7955e-08	8.58933e-07	6.39891e-07	796537/795788/386856/566708/565801/554230/799686/100006341/795086/100000949/100331978/100034523/558453/378998/322473/793030/58113/60658/101886666/567444/30710/563441/561159/557072/100144566/796461/100005700/563887/403040/386808/569090/100170201/64274/100006678/561879/100148503/558635/558401/335032/544667/568405/336333/563578/561411/541526/556380/562503/30645/561914/562468/556621/58032/30121/30709…	63
BP	GO:1990868	response to chemokine	15/1193	42/18284	2.80414e-08	8.58933e-07	6.39891e-07	352944/795788/799354/100331978/100034523/795785/793030/791973/100003859/100537088/100170201/556621/563208/100003911/568326	15
BP	GO:1990869	cellular response to chemokine	15/1193	42/18284	2.80414e-08	8.58933e-07	6.39891e-07	352944/795788/799354/100331978/100034523/795785/793030/791973/100003859/100537088/100170201/556621/563208/100003911/568326	15
BP	GO:0048762	mesenchymal cell differentiation	33/1193	175/18284	2.87625e-08	8.70657e-07	6.48625e-07	30273/386856/571290/559529/323473/558148/544659/799945/100006951/100004611/494453/558742/394026/561895/406455/796461/553130/562018/556894/393492/565508/566046/568518/436935/556743/405901/30225/564934/58032/403050/791144/795670/324303	33
[truncated: 482 more rows]

## Sheet:  KEGG pathways
ID	Description	GeneRatio	BgRatio	pvalue	p.adjust	qvalue	geneID	Count
[truncated: 128 more rows]
