# Supplementary material for: The manipulation of cell suspensions from zebrafish intestinal mucosa contributes to understanding enteritis
Source: Front Immunol. 2023 May 12;14:1193977. doi: 10.3389/fimmu.2023.1193977 (PMC10213505; doi:10.3389/fimmu.2023.1193977)
Supplement: Supplementary file 2 [file Table_2.xlsx]

## Sheet: Sheet1
Gene	Description	Organ	Compared	Log2|Fold change in RNAseq|	Log2|Fold change in qPCR|
kdrl	kinase insert domain receptor like		IMC vs IT	-4.94588	0.0324446
myo1ca	myosin Ic, paralog a		IMC vs IT	-2.6973	0.154181
nos1	nitric oxide synthase 1		IMC vs IT	-3.30218	0.101378
synpo2b	synaptopodin 2		IMC vs IT	-3.10003	0.116627
nfkb1	nuclear factor kappa B subunit 1		IMC vs IT	0.806843	1.74938
il10	interleukin 10		IMC vs IT	0.400725	1.32017
cyp26b1	cytochrome P450, family 26, subfamily b, polypeptide 1		IMC vs IT	-4.60763	0.041017
fat4	FAT atypical cadherin 4		IMC vs IT	-1.7038	0.306977
fabp7	fatty acid binding protein 7		IMC vs IT	2.1319	4.38294
igfbp7	insulin-like growth factor binding protein 7		IMC vs IT	-4.385	0.0478613
il17a/f3	interleukin 17F		IMC vs IT	0.866137	1.82278
il1b	interleukin 1 beta		IMC vs IT	0.860434	1.81558
tnfa	tumor necrosis factor (ligand) superfamily, member 15		IMC vs IT	0.822506	1.76847
gzma	granzyme K		IMC vs IT	1.43705	2.70767
lck	LCK proto-oncogene, Src family tyrosine kinase		IMC vs IT	1.94188	3.84206
mpeg1.1	macrophage expressed 1		IMC vs IT	1.93375	3.82048
foxp3a	forkhead box P3		IMC vs IT	2.25491	4.77305
blnk	SH2 domain containing 6		IMC vs IT	1.86366	3.63931
zap70	zeta chain of T cell receptor associated protein kinase 70		IMC vs IT	2.22708	4.68186
cd4-1	CD4 molecule		IMC vs IT	2.08196	4.23383
